# Supplementary material for: Parallel CRISPR-Cas9 screens clarify impacts of p53 on screen performance
Source: eLife. 2020 May 22;9:e55325. doi: 10.7554/eLife.55325 (PMC7244323; doi:10.7554/eLife.55325)
Supplement: Supplementary file 2. — A tab separated values table (TSV). Numerical values give the number of reads that mapped to barcode sequences given in Supplementary file 1 after sequencing DNA. Column headers give information about the samples, the first two characters indicate TP53 wild-type (WT) or knock out (KO), and the last part of the header specifies the number of days after which the sample was harvested. [file elife-55325-supp2.tsv]

guide	gene	WT9_D3	WT28_D3	KOc2_D3	KOc4_D3	WT28_D15	WT28_D19	WT9_D15	WT9_D19	KOc2_D15	KOc2_D19	KOc4_D15	KOc4_D19
TEDH-1000488	ABL1	10597	11790	10244	13181	16677	15842	11844	13835	13062	10675	15497	13399
TEDH-1000491	ABL1	4554	5353	4862	5585	6089	4671	4178	4838	4413	2139	5631	4862
TEDH-1000490	ABL1	1814	2245	1762	2343	2359	2820	2577	2201	2338	1729	1720	1559
TEDH-1000492	ABL1	15476	17327	13929	18838	26587	23943	19699	20670	23959	15946	24987	26048
TEDH-1000489	ABL1	3657	4595	4101	4495	5063	6707	3702	4231	4171	3731	5567	5222
TEDH-1000679	ACD	3342	4051	3324	4389	4035	3457	3309	1995	3878	2356	3766	3607
TEDH-1000681	ACD	3346	3662	2857	4264	3036	2297	1215	1490	2321	1617	2712	1955
TEDH-1000680	ACD	4694	5229	4799	5548	2016	1682	2180	2397	2409	1164	4033	2202
TEDH-1001012	ACTL6A	1347	1661	1054	1543	1076	599	755	493	973	351	2021	1078
TEDH-1001014	ACTL6A	18815	21064	16109	22727	18632	14085	14855	11760	12512	8137	15864	13874
TEDH-1001015	ACTL6A	8104	9425	7176	10062	4093	3144	3137	2190	2150	1690	3513	2622
TEDH-1001011	ACTL6A	1766	1973	1620	2030	1571	1545	962	1358	775	618	1586	1128
TEDH-1001100	ACTR5	0	0	0	0	0	0	0	0	0	0	0	0
TEDH-1001097	ACTR5	4645	5323	4705	5511	2830	2127	2799	2183	3357	2473	3772	3584
TEDH-1001099	ACTR5	6857	7623	7040	8416	7921	6502	5994	5532	5750	3229	7395	5534
TEDH-1001110	ACTR8	1138	1294	1599	1451	881	1138	1340	977	1380	500	1519	805
TEDH-1001108	ACTR8	28575	32715	24686	36401	35146	26986	24566	24530	28364	21617	39166	29457
TEDH-1001109	ACTR8	6532	7719	7125	8360	8298	6876	6430	5837	5693	4084	8632	6071
TEDH-1001726	ADH5	10828	11828	9381	13534	14227	10892	12181	11529	11929	7619	13802	17287
TEDH-1001729	ADH5	2781	3379	2824	3880	2203	1982	2423	1734	2528	1803	4199	4317
TEDH-1001730	ADH5	20153	21812	16379	24232	23658	20993	21402	16314	22878	16386	26480	24578
TEDH-1001728	ADH5	10674	12687	11317	13389	12122	10169	11258	10312	9465	6242	13719	12375
TEDH-1002300	AICDA	0	0	0	0	0	0	0	0	0	0	0	0
TEDH-1002299	AICDA	1850	2504	2057	2293	1886	1659	1037	1677	1419	1936	3049	2517
TEDH-1002302	AICDA	6073	7008	5693	7352	10252	8590	6610	6744	7102	5546	9807	9083
TEDH-1002301	AICDA	9563	10536	8448	11485	12161	9069	8545	9822	10397	6904	13758	11581
TEDH-1002493	AKAP8	7547	8902	7192	9319	10970	7893	7928	6727	6922	5785	7044	9137
TEDH-1002494	AKAP8	6366	7426	6523	8297	10644	8981	8502	8117	7850	5170	9142	8645
TEDH-1002495	AKAP8	7592	8087	6254	8990	8955	6889	8949	6733	7176	5720	10132	11782
TEDH-1002686	ALDH2	7231	8968	7350	9559	9189	7208	8120	5864	7006	5444	9458	7929
TEDH-1002683	ALDH2	2964	3369	2615	3528	4164	3364	3457	3789	3767	2837	4192	3274
TEDH-1002687	ALDH2	12010	13653	11098	14941	18280	17142	16126	14436	14604	11552	17200	16136
TEDH-1002834	ALKBH1	15363	17111	13209	19169	28640	23655	20857	20282	18887	12498	24769	25411
TEDH-1002837	ALKBH1	13253	15200	12694	15728	16439	13893	14189	12548	14456	11485	18902	18793
TEDH-1002835	ALKBH1	4050	4866	4136	4831	4761	3439	3413	2852	4948	3146	4974	4998
TEDH-1002836	ALKBH1	2265	2486	2185	2458	2443	1558	2185	2020	2308	1354	2017	2090
TEDH-1002833	ALKBH1	5513	6576	5708	6897	7572	7234	7039	7915	4928	4861	5977	6702
TEDH-1002838	ALKBH2	11691	12185	10189	14692	23387	16182	17829	16232	16868	12498	20880	19815
TEDH-1002839	ALKBH2	9845	10271	8552	10764	8088	6078	3432	4551	7533	6618	9047	12131
TEDH-1002841	ALKBH2	7038	8091	6704	8897	7355	6059	5601	4283	6508	4146	7870	6290
TEDH-1002842	ALKBH2	5808	7402	6133	7673	7934	7843	4424	4357	5269	3299	6887	7115
TEDH-1002844	ALKBH3	10350	11830	8672	13284	13947	14362	13823	13491	11919	7560	17598	17863
TEDH-1002846	ALKBH3	7995	9504	7960	9918	7679	6825	4360	4748	6202	4757	9174	8981
TEDH-1002843	ALKBH3	5728	6056	4873	6783	8369	8465	5929	7296	8235	6964	6908	8105
TEDH-1003101	AMN1	3115	3803	3302	4214	4263	4611	3142	2335	3512	3101	4794	4411
TEDH-1003103	AMN1	6206	6705	5719	7868	10603	10250	6211	6519	8108	5237	8959	9566
TEDH-1003102	AMN1	11751	12758	10241	14540	23158	19699	17570	17163	16997	12650	20787	22194
TEDH-1003105	AMN1	1454	1847	1613	1697	2161	1754	1080	1248	1587	1464	1851	1813
TEDH-1003493	ANKRD28	11680	15204	13430	16270	12882	10619	10651	7898	14050	8373	15797	14673
TEDH-1003495	ANKRD28	11648	12677	10708	14650	18184	16032	17123	16083	16182	10662	20227	19218
TEDH-1003494	ANKRD28	0	0	0	0	0	0	0	0	0	0	0	0
TEDH-1003497	ANKRD28	5218	6063	4666	6410	9741	8346	7249	6368	6566	4957	8587	8729
TEDH-1003521	ANKRD32	7109	8072	7000	8562	7540	5586	5379	5418	5830	4168	8363	9759
TEDH-1003517	ANKRD32	1099	1307	877	1375	1778	1416	1500	1227	1148	1058	1781	1175
TEDH-1003519	ANKRD32	3184	3910	3362	4043	2982	2502	3829	4445	3581	2488	3843	3363
TEDH-1003520	ANKRD32	8944	10011	7924	10204	10751	8883	9047	9726	8032	9222	12705	15134
TEDH-1003582	ANKRD44	7404	8507	7556	9354	10222	7426	7397	6446	6567	5258	9267	8303
TEDH-1003583	ANKRD44	15665	17591	14435	19166	25618	22187	19970	20690	21918	17271	20228	20424
TEDH-1003586	ANKRD44	8422	9255	8354	11407	12186	9717	9394	8725	12168	9076	13218	13025
TEDH-1003609	ANKRD52	11235	12970	11170	13843	11302	9155	12170	7840	10937	8136	17139	15073
TEDH-1003607	ANKRD52	12813	13983	10927	15558	12902	10428	12185	10157	16203	11809	18640	18033
TEDH-1003608	ANKRD52	4674	5627	4332	5459	4973	4296	5499	5118	5746	5054	5623	5575
TEDH-1003611	ANKRD52	1380	1650	1693	1842	1370	1218	1170	1333	1240	451	2249	1500
TEDH-1003610	ANKRD52	21235	23548	19451	25884	24518	19773	18016	17428	26627	20177	32546	28011
TEDH-1003784	ANP32E	15637	16813	13508	16672	12370	9170	7945	11283	11508	12386	14000	23089
TEDH-1003785	ANP32E	5253	5841	4946	6659	6246	5727	4242	4827	7108	4094	7329	7167
TEDH-1003786	ANP32E	6265	7366	5738	7424	4888	3679	3859	3781	5769	4291	6344	7113
TEDH-1003782	ANP32E	2713	3209	2722	3271	3057	2671	2555	2533	3418	1907	3210	4508
TEDH-1004048	APAF1	8913	10091	9226	10937	11145	11366	8423	8277	8418	6038	10478	10110
TEDH-1004050	APAF1	14177	17036	14890	17579	16640	14112	12946	14417	14856	10788	22101	16672
TEDH-1004067	APBB1	9691	11001	9385	12024	14407	12220	12990	11200	11095	6866	13394	15314
TEDH-1004070	APBB1	9073	11037	9814	11976	13275	11106	10463	11201	10038	6643	9887	9914
TEDH-1004068	APBB1	7389	8635	7053	9338	8508	8321	7237	5580	7955	5948	9569	8582
TEDH-1004066	APBB1	1356	1554	1439	1778	1939	2396	2227	2926	1028	836	1131	1090
TEDH-1004090	APC	7697	9477	7660	9756	15897	17091	12813	17199	8771	5395	10968	10397
TEDH-1004087	APC	6225	6112	5328	6270	5936	4073	3973	6761	2764	3622	3670	6630
TEDH-1004086	APC	2966	3103	2366	3575	4732	3613	1826	2285	2329	1886	4363	2633
TEDH-1004119	APEX1	7444	8534	6525	8952	8699	6327	7877	5232	7964	4606	10065	9712
TEDH-1004122	APEX1	1928	2253	2192	2679	2302	1601	1857	1802	2180	1283	2660	2213
TEDH-1004123	APEX1	5858	6899	6305	7653	6957	5902	6011	5657	5513	4091	8309	7906
TEDH-1004120	APEX1	7005	7801	6496	8597	8311	7052	7262	5873	7439	5694	10842	10384
TEDH-1004128	APEX2	1986	2441	2222	2375	2309	1562	1494	1077	1222	945	2079	1730
TEDH-1004125	APEX2	3034	3462	3038	3391	1281	1532	1020	1349	2222	1117	1737	1269
TEDH-1004127	APEX2	4564	5666	5148	6051	7167	5077	6243	5020	5034	3533	4794	5063
TEDH-1004126	APEX2	7693	8244	6934	8587	9400	6710	7847	5484	8559	5234	7426	6832
TEDH-1004153	APITD1	9191	10006	8754	10679	10468	10706	7796	5642	9154	6005	12836	11889
TEDH-1004149	APITD1	7235	8287	7142	8925	7284	7164	5056	5879	6382	4839	8997	10489
TEDH-1004152	APITD1	2125	2494	1954	2583	2750	2530	2705	2096	1522	1960	2714	4187
TEDH-1004150	APITD1	1053	1147	981	1364	1607	1883	996	1391	1586	1259	2186	2795
TEDH-1004160	APLF	16918	18712	14256	20552	23382	20867	20061	19931	19612	14161	28932	23890
TEDH-1004163	APLF	1866	2361	2119	2540	1785	1521	2448	2381	1913	1378	2901	2324
TEDH-1004161	APLF	8778	10085	8407	10802	12580	10580	7866	8867	8423	7011	11000	13269
TEDH-1004159	APLF	4157	4837	4136	5226	6938	4565	6225	3728	5663	4323	6310	7066
TEDH-1004220	APOBEC1	8180	8456	6883	9529	13299	11938	10448	9166	10328	7696	13436	13656
TEDH-1004222	APOBEC1	8901	9865	9197	10581	11238	9366	8362	6892	7392	6622	9515	8733
TEDH-1004219	APOBEC1	1914	2201	1764	2499	3207	2172	2384	1692	1444	1024	2603	3433
TEDH-1004223	APOBEC1	11769	13771	12179	13760	13459	11811	13350	11165	9731	8597	12414	12351
TEDH-1004221	APOBEC1	3976	4576	4048	5048	4520	4374	4400	3857	4267	2782	5168	4513
TEDH-1004225	APOBEC2	8765	9724	8407	10511	9037	8257	5754	6296	8548	5484	10732	8721
TEDH-1004226	APOBEC2	4155	5023	4522	5251	4859	3693	4564	3429	3979	2924	4655	4332
TEDH-1004228	APOBEC2	5849	7394	6027	7894	8317	8505	6664	6679	6526	3732	8298	7496
TEDH-1004227	APOBEC2	11948	13907	11293	14718	13435	11527	11186	9824	12151	7841	19550	15020
TEDH-1004230	APOBEC3A	13115	15039	11780	17240	17700	15731	13954	13001	16074	11973	21772	21363
TEDH-1004229	APOBEC3A	2997	3286	3015	3593	3698	3718	4310	3610	2831	1309	5007	3707
TEDH-1004233	APOBEC3A	15566	16872	13296	17998	20817	16489	17371	17705	17213	13800	20513	20705
TEDH-1004236	APOBEC3B	2304	2573	2225	2978	2945	2711	2251	2863	3042	1885	2975	3367
TEDH-1004238	APOBEC3B	1768	2148	1872	2098	1314	1161	1721	1541	1901	952	1471	1515
TEDH-1004237	APOBEC3B	8872	9532	8177	10223	10483	8844	9318	8937	7961	5903	11722	11448
TEDH-1004245	APOBEC3C	3060	3021	2468	3542	4913	5747	4878	4058	3411	2310	4037	5745
TEDH-1004243	APOBEC3C	6912	7868	6617	8434	5988	5745	7409	6338	7886	5570	9390	7628
TEDH-1004246	APOBEC3D	11726	13699	11547	14202	16248	14714	12139	12357	12737	9028	17026	14805
TEDH-1004248	APOBEC3D	5466	5831	5589	6180	8511	7667	7180	5527	5771	2762	6194	5896
TEDH-1004250	APOBEC3D	5736	6742	5345	8033	7559	5791	4562	4623	7379	4900	9137	9274
TEDH-1004247	APOBEC3D	4213	5013	4455	5506	6184	4727	6266	5219	4699	3761	6987	6655
TEDH-1004252	APOBEC3F	6541	6988	5819	7973	8578	7825	7620	7141	7166	5579	9668	9956
TEDH-1004251	APOBEC3F	5200	6175	5514	6516	5558	5227	6787	5301	4401	3673	6716	5410
TEDH-1004254	APOBEC3G	3643	4173	3720	4727	4298	4164	3786	2612	3432	1456	5303	3951
TEDH-1004255	APOBEC3G	2784	3452	3378	3519	2310	2774	1368	1801	3895	2047	3666	3388
TEDH-1004253	APOBEC3G	14529	16177	12336	17623	20536	16920	13999	15207	18943	13107	24926	24412
TEDH-1004262	APOBEC3H	5846	6518	5701	6693	6209	4857	6092	4862	7821	4288	8230	6570
TEDH-1004260	APOBEC3H	6300	6964	6251	6699	4541	5730	4025	4653	3913	3527	6731	4878
TEDH-1004259	APOBEC3H	4134	5502	4957	5697	3873	3918	3365	3708	3837	3453	4608	4781
TEDH-1004387	APTX	0	0	0	0	0	0	0	0	0	0	0	0
TEDH-1004391	APTX	3705	4065	3288	4764	5488	4969	4151	4996	3711	3100	5097	5746
TEDH-1004390	APTX	5527	6635	5544	7137	5664	5211	3073	3461	5328	3122	7814	6922
TEDH-1004388	APTX	10497	12178	9572	12999	11299	9522	9488	8967	10995	7850	16894	15493
TEDH-1004904	ARID1A	16395	18665	14234	19781	23400	20259	19429	20005	21447	15947	20304	26310
TEDH-1004907	ARID1A	11515	13549	10692	15309	16765	13427	16354	13274	17572	12838	17674	18462
TEDH-1004906	ARID1A	4864	5529	4945	6698	4555	3106	2619	3293	4899	3618	8433	8154
TEDH-1004903	ARID1A	9326	10449	8680	10910	7839	5996	5137	7112	9900	9350	9192	11490
TEDH-1004908	ARID1B	5067	6532	5300	6573	4048	3694	2492	2117	4108	2819	5903	4616
TEDH-1004910	ARID1B	1419	1766	1504	1862	1637	1043	760	661	1800	775	1071	924
TEDH-1004912	ARID1B	858	939	792	943	534	519	693	458	1215	852	534	884
TEDH-1004913	ARID2	2960	3461	3180	3872	2665	3835	1392	1723	3353	2364	2555	2890
TEDH-1004916	ARID2	3034	3467	2643	4068	4114	3955	4060	3994	3250	3293	5009	4935
TEDH-1004917	ARID2	0	0	0	0	0	0	0	0	0	0	0	0
TEDH-1004914	ARID2	1615	1798	1363	1983	2123	1388	1631	1285	1846	937	2156	1114
TEDH-1004915	ARID2	5617	6496	5553	6507	5654	4479	3894	4119	3882	3030	5474	4631
TEDH-1005532	ASCC1	16195	17392	13134	19914	19490	16529	13791	14072	19444	12670	26898	24988
TEDH-1005529	ASCC1	13121	14281	11121	15724	16562	13983	13017	12964	14114	10843	17383	18014
TEDH-1005530	ASCC1	1971	2036	1768	2543	3268	2692	2330	2602	3129	1706	2948	2285
TEDH-1005573	ASF1A	4443	4986	4158	5202	5145	4291	3907	4952	6082	4192	5993	5961
TEDH-1005572	ASF1A	0	0	0	0	0	0	0	0	0	0	0	0
TEDH-1005570	ASF1A	1682	1718	1438	2077	1660	2236	1386	2201	1572	930	3021	2651
TEDH-1005571	ASF1A	3397	3819	3233	4101	3662	3315	2272	2289	2845	2230	3939	3901
TEDH-1005569	ASF1A	3547	4009	3341	4826	6240	5680	5037	5240	5157	3570	5307	6365
TEDH-1005576	ASF1B	4075	4518	4009	4903	4765	4111	3175	3378	4466	3516	5038	4113
TEDH-1005574	ASF1B	5254	6024	5109	6610	7718	5728	7051	7078	5184	3676	9972	7690
TEDH-1005578	ASF1B	4259	4915	4030	5170	7014	7109	5637	4347	5215	4240	7477	6948
TEDH-1005575	ASF1B	4951	6385	5642	6304	5584	4995	4008	3427	4718	3467	4989	4156
TEDH-1005593	ASH1L	19267	21073	16552	22670	26582	20697	21351	19466	22149	17130	31396	27074
TEDH-1005589	ASH1L	20706	22989	17804	26335	31560	26537	24282	24655	27950	20138	35088	29461
TEDH-1005590	ASH1L	11180	13648	11050	14887	17015	15676	11052	11341	13677	9999	20069	17975
TEDH-1005591	ASH1L	7751	8568	6818	9304	8361	6923	8638	7604	8986	6084	10809	9664
TEDH-1005592	ASH1L	2935	3504	2903	3854	2271	1801	1761	1760	2617	2520	4662	4561
TEDH-1005596	ASH2L	18742	20773	16517	23604	20115	16677	16922	14767	21402	11636	22002	20007
TEDH-1005598	ASH2L	4942	6182	5487	6638	7843	5328	6492	5996	4798	3360	7410	6223
TEDH-1005597	ASH2L	3091	4031	3598	4015	3254	3481	2779	2705	3234	1796	4250	3850
TEDH-1005792	ATAD5	5679	7132	6227	7037	4351	4026	4393	3077	3961	2430	4946	4102
TEDH-1005795	ATAD5	24884	29108	23215	29762	36091	32506	26322	29714	27793	18075	28937	31067
TEDH-1005791	ATAD5	2206	2260	1823	2619	2058	1362	1360	1518	1705	1650	3454	2065
TEDH-1005813	ATF2	9353	10798	8575	11902	14729	14063	10591	9117	12914	10030	13703	14815
TEDH-1005811	ATF2	0	0	0	0	0	0	0	0	0	0	0	0
TEDH-1005815	ATF2	11358	12456	9648	13188	18755	16095	18235	17018	11507	9481	17971	19962
TEDH-1005968	ATM	9707	10934	8882	12161	16624	12052	12884	14240	12429	9236	13670	13358
TEDH-1005969	ATM	10476	12063	9873	12830	17747	14657	12335	12859	13710	8716	12645	13723
TEDH-1005970	ATM	18491	19962	16663	21263	29313	25867	23356	24237	22513	14168	21767	22715
TEDH-1005966	ATM	4395	5157	4299	5497	7305	6082	4719	4234	4275	2956	5002	4120
TEDH-1005975	ATMIN	231	223	154	268	211	160	78	16	177	225	114	324
TEDH-1005972	ATMIN	5884	6401	5736	6987	4141	3685	3360	3332	5178	2897	6313	5673
TEDH-1005971	ATMIN	1085	1386	1172	1450	669	295	452	268	944	445	1191	824
TEDH-1006435	ATR	3517	3850	3221	4627	4419	3709	3381	2937	3287	2716	5845	3044
TEDH-1006438	ATR	528	605	553	618	445	76	75	325	182	183	165	250
TEDH-1006434	ATR	2301	2572	2275	2999	2512	1738	2271	1912	1661	1122	3863	2543
TEDH-1006437	ATR	8731	9233	7789	9856	6563	4748	4012	3062	4138	2924	4904	5994
TEDH-1006447	ATRIP	8765	9984	8485	9846	6111	5398	4200	3068	4968	2966	6814	5360
TEDH-1006446	ATRIP	3204	4144	3084	3976	3268	2837	3091	2406	3543	1930	3032	3365
TEDH-1006444	ATRIP	2959	3656	3103	3793	4200	3426	2536	2153	2583	1530	3209	3396
TEDH-1006448	ATRIP	11540	13671	11649	14618	12762	10768	12971	10345	10794	8156	13026	10899
TEDH-1006463	ATRX	9737	11276	8706	11785	9280	7894	6854	6021	8114	5201	10640	9181
TEDH-1006461	ATRX	2846	3237	2715	3580	2726	1679	1474	1101	2199	1104	2795	3179
TEDH-1006460	ATRX	11201	12982	10164	13854	14688	11087	9652	8112	11286	7686	14634	12919
TEDH-1006462	ATRX	780	725	586	848	1030	1016	465	383	376	405	860	616
TEDH-1006489	ATXN3	5112	5970	5578	6599	8805	8941	7001	7407	4789	3827	7473	6093
TEDH-1006490	ATXN3	1369	1547	1274	1814	2145	1884	2020	1962	1591	1953	1893	1721
TEDH-1006493	ATXN3	13311	14587	12072	17048	24441	20333	22315	19687	18273	13193	22475	21348
TEDH-1006500	ATXN7	9113	10699	9581	11622	13003	12919	10027	10044	8674	6938	11940	10691
TEDH-1006501	ATXN7	3215	3973	3261	4421	5852	4108	3243	3189	4048	2406	4165	4580
TEDH-1006502	ATXN7	7024	8331	7556	8373	9029	7035	5820	7304	5241	5360	7571	7795
TEDH-1006532	AUNIP	6133	7237	5599	7977	6438	5459	7996	6346	9358	5897	8668	8152
TEDH-1006531	AUNIP	10767	11882	10200	13560	12363	9376	9867	8145	15642	10005	17120	15270
TEDH-1006533	AUNIP	2153	2546	2174	2557	3751	3048	2944	2499	2442	1892	3288	2776
TEDH-1006837	BABAM1	8417	9813	8500	10164	12023	8335	9407	8543	7382	5722	10095	9669
TEDH-1006835	BABAM1	6582	7192	6143	8289	6655	8134	7794	5692	7007	5845	9881	9113
TEDH-1006836	BABAM1	9353	10271	8362	11793	20598	20392	18063	15282	14145	9550	17179	17220
TEDH-1006838	BABAM1	2536	3014	2530	3328	3330	2497	2395	2511	2488	1620	4005	2790
TEDH-1006963	BAP1	7146	8053	6205	8557	8340	6338	9088	6942	8274	5107	7618	8235
TEDH-1006964	BAP1	3964	4884	3896	5315	2255	2006	2238	2582	4193	2453	5130	3160
TEDH-1006965	BAP1	5316	6637	6148	6750	5905	3809	4679	5085	4238	3026	6842	3090
TEDH-1006969	BARD1	3634	4231	3230	4178	1408	1676	1178	1541	2288	1581	1837	1845
TEDH-1006968	BARD1	2323	2993	3080	2851	2371	2434	1374	1536	2020	1490	2061	1069
TEDH-1006967	BARD1	5672	6673	5848	7030	7153	6780	5026	3735	5460	2522	8047	6522
TEDH-1006966	BARD1	9769	10601	8844	12080	8202	7782	7076	6115	9789	5885	9673	6819
TEDH-1007017	BAZ1A	4653	5455	4687	5809	5274	4034	4796	3853	6046	4395	7477	6893
TEDH-1007019	BAZ1A	8464	9671	7664	10585	10286	9251	7717	7375	9528	7152	8901	10273
TEDH-1007020	BAZ1A	1546	2035	1627	2102	1673	1418	943	1084	1118	1541	3121	2679
TEDH-1007016	BAZ1A	16135	18136	14264	22047	18807	14210	14183	13149	23403	20087	29307	25706
TEDH-1007025	BAZ1B	6057	6457	5288	7464	7516	6325	7541	5360	7692	5947	10534	9501
TEDH-1007023	BAZ1B	2133	2682	2307	2819	2234	3105	3586	3187	2256	1524	3056	3798
TEDH-1007024	BAZ1B	12757	14017	10925	14933	13391	11621	12239	9509	12466	9530	17415	19377
TEDH-1007021	BAZ1B	5492	6595	6389	7559	5224	4696	4765	3406	4340	3857	6808	4652
TEDH-1007135	BCAS2	31087	34249	27454	37346	24345	19049	19613	13756	20163	12958	21947	19047
TEDH-1007131	BCAS2	13053	14933	11758	16355	17339	14593	14117	11423	13106	8526	15210	16205
TEDH-1007134	BCAS2	3155	3777	3476	3658	2236	2516	1393	1668	1766	879	1641	2091
TEDH-1007132	BCAS2	32445	36042	28421	39247	34492	28594	27866	26747	29918	16724	38653	32136
TEDH-1007133	BCAS2	3788	3928	3244	4584	4389	3941	2738	2397	2632	2408	4819	4051
TEDH-1007160	BCCIP	8032	9560	7488	10254	6604	6373	8137	7046	5612	4827	10948	10196
TEDH-1007158	BCCIP	2645	2983	2516	3223	1065	1140	1069	1280	1490	644	912	1600
TEDH-1007159	BCCIP	14868	16817	13621	17225	11793	10494	9147	7984	11092	6190	11044	11163
TEDH-1007157	BCCIP	2689	2996	2555	3316	5034	3862	2974	3669	2413	2368	3791	4963
TEDH-1007297	BCLAF1	8793	9953	9053	10412	11904	10132	10340	8286	8488	7073	8774	8594
TEDH-1007296	BCLAF1	6318	7064	5529	7716	5661	6408	5480	4750	6197	4599	6874	6696
TEDH-1007388	BEND3	6032	6582	5777	7182	5973	6346	5267	6167	5623	3172	6829	6167
TEDH-1007387	BEND3	467	499	541	621	683	397	526	380	426	197	282	133
TEDH-1007389	BEND3	2939	3677	3241	3782	1683	3388	1931	2793	2541	1593	4299	3205
TEDH-1007386	BEND3	14106	16399	14048	18040	19342	19704	15217	15282	16524	10660	18552	16469
TEDH-1007385	BEND3	5246	6004	5508	6347	3289	3268	2701	2760	5088	2576	4684	4019
TEDH-1007621	BLM	5549	6223	4983	6607	5815	5457	3973	5081	5311	3724	6417	7287
TEDH-1007622	BLM	4636	5839	5223	5959	4231	3067	4876	4013	3847	2746	5800	5194
TEDH-1007624	BLM	6572	7421	6604	8261	8254	6616	6503	6141	7391	4698	9282	7715
TEDH-1007625	BLM	11944	13215	10591	14511	14892	11433	11858	8338	14025	7895	17208	15595
TEDH-1007689	BMI1	5256	5989	4604	6529	5093	4559	4844	5552	7425	5323	8153	7204
TEDH-1007686	BMI1	9072	9596	7754	11297	18573	14569	17016	12504	12511	9350	16732	14681
TEDH-1007688	BMI1	3651	4202	3965	4300	5239	3178	3315	4467	3097	2485	3431	4784
TEDH-1007827	BOD1L1	5406	6659	5621	7566	6015	5994	6581	6352	8284	4786	9271	8517
TEDH-1007828	BOD1L1	6426	7182	5460	7752	6540	7761	6379	4294	7439	5115	9507	9861
TEDH-1007830	BOD1L1	1611	1503	1159	1916	1212	907	995	661	1689	1569	2585	1613
TEDH-1007829	BOD1L1	13497	14691	11588	16556	14955	12810	10781	11211	14478	10795	20287	16770
TEDH-1007936	BPTF	10509	12124	9867	13266	19967	18566	13610	13975	13199	11458	16730	13203
TEDH-1007935	BPTF	9375	10300	8816	11060	7421	9148	7128	5654	7282	3364	10654	7362
TEDH-1007937	BPTF	11900	13913	11709	14419	13126	10566	9512	10067	10005	7835	13027	12482
TEDH-1007958	BRAP	2280	2695	2281	3411	2826	1967	2161	1372	2451	2277	4731	3916
TEDH-1007957	BRAP	2568	3034	2471	3119	2911	2183	1493	2033	3448	2180	1939	3148
TEDH-1007961	BRAP	6664	7713	6973	8929	7953	6985	5256	5182	8506	6816	12297	10967
TEDH-1007963	BRAT1	7135	8151	7382	8615	8339	6256	7571	5707	6163	4891	8581	6976
TEDH-1007966	BRAT1	4709	5757	4674	6179	4450	4006	3775	3642	4106	1754	6013	5652
TEDH-1007971	BRCA1	6482	7133	6291	7837	6101	5468	5658	4678	5385	4236	8212	8765
TEDH-1007967	BRCA1	9175	10525	8566	11117	7968	5408	5417	4701	8471	5087	9508	8502
TEDH-1007968	BRCA1	5405	6032	4737	6692	6057	4500	4852	3453	4862	3716	7156	6567
TEDH-1007973	BRCA2	7305	8460	7391	9092	9315	8639	8186	8419	7624	5432	9039	9275
TEDH-1007974	BRCA2	10290	11794	9149	12862	11590	9638	8652	8498	11439	7373	14634	14069
TEDH-1007972	BRCA2	13525	15138	12442	16609	18694	16946	13885	12898	16620	12220	18383	17305
TEDH-1007975	BRCA2	1616	1823	1722	1874	1804	1193	1867	1502	1602	839	1487	2279
TEDH-1007977	BRCC3	7730	8734	7473	9527	11843	10352	11149	9882	8789	6233	10532	9422
TEDH-1007981	BRCC3	9494	11211	9976	11452	15024	13496	8547	11090	9494	7609	12436	13917
TEDH-1007978	BRCC3	4619	5727	4662	6246	7968	7010	5723	5682	5609	4662	6508	6009
TEDH-1007986	BRD1	12810	14488	10858	16120	11141	10930	8755	8853	16202	11138	18424	18806
TEDH-1007982	BRD1	4990	5722	4755	6281	5495	5295	5965	5115	5456	4099	7000	6932
TEDH-1007985	BRD1	8631	9630	7396	10483	14976	11221	11202	10687	12631	8325	13199	15343
BRD2_1	BRD2	1120	1450	1156	1554	908	1099	550	634	821	760	960	731
BRD2_2	BRD2	1035	1016	886	1186	371	173	421	599	607	362	584	1171
BRD2_3	BRD2	4419	5381	4722	5407	3980	3066	2033	2247	3906	2587	4679	5331
TEDH-1007994	BRD4	6483	8116	7292	7539	6291	5995	4378	4649	6141	3807	6444	5697
TEDH-1007996	BRD4	11923	13280	9893	14808	15501	14449	14435	11657	12763	8267	16451	15497
TEDH-1007992	BRD4	7513	8769	6867	9402	10531	8507	6505	6555	5746	4023	8991	7423
TEDH-1007995	BRD4	5598	6350	5125	6471	5852	3883	3294	2919	4283	3298	5756	4635
TEDH-1007999	BRD7	14450	15582	12861	16825	14436	11674	8703	9080	16655	11965	14959	12052
TEDH-1008001	BRD7	4355	4874	3910	5361	6762	6145	5185	6342	4770	3825	5253	4641
TEDH-1008000	BRD7	4336	5292	4629	5590	5425	4709	3764	3875	4619	3469	4422	4860
TEDH-1008002	BRD8	18420	19232	15020	21224	14572	14132	11477	8491	15219	11028	21085	17233
TEDH-1008006	BRD8	20962	22684	17821	24704	26189	22783	20127	18889	24625	14779	22797	24303
TEDH-1008003	BRD8	5067	5792	4599	6275	4861	4593	3400	3227	4558	2846	5616	3475
TEDH-1008012	BRDT	3603	4501	3557	4642	7036	6354	4233	4763	4314	4441	4404	4428
TEDH-1008015	BRDT	8972	9777	7596	11069	11018	9535	8823	7534	9567	7022	10529	12056
TEDH-1008017	BRE	11581	13754	10873	14706	20302	21612	15818	16991	15374	11911	20343	18621
TEDH-1008018	BRE	2731	3477	2855	3465	4142	4300	2443	3241	3357	2136	3198	3521
TEDH-1008019	BRE	18495	20577	18050	22144	27916	27751	22197	21665	22119	14861	30302	28072
TEDH-1008062	BRIP1	8864	9599	7173	10804	10236	7339	5940	4823	11234	7541	13226	10610
TEDH-1008064	BRIP1	0	0	0	0	0	0	0	0	0	0	0	0
TEDH-1008063	BRIP1	2503	2933	2722	3109	1809	1724	807	612	1230	987	2426	2015
TEDH-1008066	BRIP1	1506	1684	1547	2098	1585	1480	1335	1051	1342	612	2347	1801
TEDH-1008065	BRIP1	5	9	1	16	0	0	0	0	0	0	0	0
TEDH-1008274	BTG2	3472	3877	3150	3783	4029	3026	3401	2558	4316	3069	4466	3689
TEDH-1008273	BTG2	4938	5842	5247	6252	5172	4753	4524	3600	4581	3985	4922	5636
TEDH-1008272	BTG2	6457	7800	7454	8290	6630	6366	4761	4626	6508	3907	7187	7344
TEDH-1008276	BTG2	5516	6493	5506	6770	4761	4891	3199	2827	5758	4570	5415	5986
TEDH-1008360	BUB1B	4466	5032	3605	5356	5282	3876	4170	4107	4220	3874	4590	5118
TEDH-1008357	BUB1B	5868	6560	5030	6656	3966	3231	2474	3623	2647	2413	5055	3054
TEDH-1008356	BUB1B	28984	31697	24117	34735	23804	20326	22494	16021	20827	13519	20620	18846
TEDH-1008431	C10orf12	14009	16785	14303	17256	22386	20838	16305	17031	14932	11565	20184	22047
TEDH-1008435	C10orf12	13039	14770	12552	16782	18419	16703	15021	14198	15021	11913	19931	21202
TEDH-1008432	C10orf12	7417	8803	7530	8859	10312	8832	6547	7994	7624	6264	8073	8872
TEDH-1008433	C10orf12	9178	11371	10128	12753	12036	11723	9690	8992	11050	8120	11513	12910
TEDH-1008434	C10orf12	12493	14275	11485	15543	15143	14669	12710	12265	16866	12158	18011	18271
TEDH-1008565	C11orf30	7131	7829	6320	8552	10814	9532	9344	9548	9092	8377	10266	8780
TEDH-1008564	C11orf30	11408	13506	10309	14858	15496	15387	14522	11391	16577	11472	17884	15615
TEDH-1008566	C11orf30	5164	5912	4525	5898	5817	5746	4044	4082	6334	3886	5960	6247
TEDH-1008949	C15orf41	7990	8876	7200	9785	13462	11233	12574	10285	10572	7337	12306	11365
TEDH-1008951	C15orf41	5644	5552	4426	6715	7927	4804	4399	4164	6447	4042	9693	6287
TEDH-1009207	C17orf70	5118	6469	5928	7256	5800	5414	4608	4468	6496	6171	7709	6999
TEDH-1009209	C17orf70	8340	10075	8911	10450	6522	5598	6408	5427	7391	4488	8576	7531
TEDH-1009344	C19orf40	0	0	0	0	0	0	0	0	0	0	0	0
TEDH-1009343	C19orf40	625	818	612	860	474	276	82	165	879	329	1103	780
TEDH-1009347	C19orf40	3143	4032	3664	4368	4288	3415	3222	3078	2793	2865	3539	3574
TEDH-1009345	C19orf40	1114	1310	1145	1330	850	970	397	362	1179	541	923	603
TEDH-1009608	C1orf115	5911	7070	6125	7160	8129	6962	6417	6583	3917	3581	8117	6887
TEDH-1009609	C1orf115	10008	11064	10027	12374	10005	10830	10770	9663	11947	7621	12519	13241
TEDH-1009611	C1orf115	3190	3937	3482	4343	3534	2988	3828	3616	2523	1848	3548	3658
TEDH-1009821	C1orf86	15743	18169	14640	19908	18241	14629	14557	12815	16840	13311	22790	19601
TEDH-1009820	C1orf86	8166	9585	8508	9977	9018	7103	7206	6838	7046	5439	9268	8595
TEDH-1009817	C1orf86	4612	5613	5329	5374	5186	4054	2977	4007	4292	3333	5351	5620
TEDH-1009866	C20orf196	5500	5829	5444	6133	8128	7053	5088	5000	5806	3984	6553	5487
TEDH-1009863	C20orf196	2065	2242	1841	2208	2184	1691	1917	1782	2161	1147	2423	2123
TEDH-1009862	C20orf196	1920	2377	2001	2377	1672	1525	1152	1250	1735	750	2928	1649
TEDH-1010311	C4orf27	6826	7613	5682	8643	8283	7759	7592	6371	7334	5695	13947	11356
TEDH-1010308	C4orf27	4906	5135	4157	6189	7520	6904	4256	4948	6780	4767	9693	7401
TEDH-1010307	C4orf27	7187	8916	7539	9663	7208	6367	7871	5292	6002	5793	7882	8570
TEDH-1010616	C7orf49	7786	9068	7644	10377	12190	11062	11086	7781	9870	7476	10761	12543
TEDH-1010618	C7orf49	3870	4269	3633	4501	3972	3183	3156	2881	4288	2192	3369	4835
TEDH-1010619	C7orf49	11786	14455	12534	15420	15827	14090	9796	9794	12299	8703	14735	12899
TEDH-1010617	C7orf49	7844	10000	8512	10292	10111	8248	10715	9359	5908	4413	9907	11279
TEDH-1010620	C7orf49	9862	11762	10201	12585	12447	9636	13225	11687	10875	7228	13968	15890
TEDH-1010850	C9orf142	4633	5387	5248	5683	4051	3768	2847	2528	3261	2479	5312	4892
TEDH-1010851	C9orf142	2103	2349	2477	2617	2594	2473	1334	1638	1715	1104	2915	1930
TEDH-1010852	C9orf142	4811	5613	4965	6360	4945	5022	4415	4868	4837	4300	8134	6706
TEDH-1011550	CAND1	8765	9956	7674	10714	26180	27812	23771	17289	22229	24701	15291	19985
TEDH-1011548	CAND1	8743	10315	9243	12062	19183	20220	14636	16123	15527	17596	15458	17341
TEDH-1011547	CAND1	8914	10854	9060	12583	28583	27523	20038	19213	22284	30544	20188	22674
TEDH-1011546	CAND1	15170	18269	15810	20385	36010	38386	24475	22496	29047	31216	29461	30723
TEDH-1011549	CAND1	5408	6139	4880	6365	9874	10485	8697	8742	10307	12869	8612	11842
TEDH-1011861	CASP3	1788	2407	2117	2437	2502	1957	2514	1820	1905	1798	2954	2860
TEDH-1011859	CASP3	4839	5465	5080	5517	3711	3131	2820	3921	3133	2366	4255	5496
TEDH-1011860	CASP3	12680	14273	11754	14826	14280	12325	11875	12594	13058	10987	14903	15494
TEDH-1011863	CASP3	3929	4166	3642	4869	4257	3754	3552	3439	5650	4493	5661	7141
TEDH-1012084	CBX1	3491	3870	3429	4210	2987	1941	2358	1637	3213	1711	4385	3895
TEDH-1012087	CBX1	12659	14129	11271	16559	16145	13214	15024	12598	14032	10072	20084	17182
TEDH-1012088	CBX1	1935	2347	2069	2610	2967	2141	2399	1661	2571	1892	2792	2810
TEDH-1012096	CBX3	17409	20265	15619	22057	24647	21928	24140	19454	19135	16193	26910	26388
TEDH-1012097	CBX3	6917	8046	7232	8096	5072	5101	3400	3336	5475	4202	6519	7335
TEDH-1012098	CBX3	3967	4392	3685	4954	4545	3722	4355	3413	3713	2688	6041	4840
TEDH-1012101	CBX4	0	0	0	0	0	0	0	0	0	0	0	0
TEDH-1012099	CBX4	6764	7898	7142	8828	8524	7669	6855	5661	7466	5449	9703	9244
TEDH-1012103	CBX4	18878	21538	17586	23926	31821	25461	25540	24696	21987	16639	32199	29362
TEDH-1012102	CBX4	2104	2535	2646	2498	2660	2216	2171	2053	1503	648	1995	2085
TEDH-1012105	CBX5	20770	22921	18044	24414	18944	15265	12986	11981	19292	13911	24088	27267
TEDH-1012104	CBX5	0	0	0	0	0	0	0	0	0	0	0	0
TEDH-1012108	CBX5	6585	7611	6561	9134	5523	4735	4723	3755	6682	4600	9486	7353
TEDH-1012106	CBX5	8746	10502	9318	11706	13246	12321	12052	10307	10376	7046	12737	13102
TEDH-1012107	CBX5	2533	3159	2451	2976	1353	996	1392	1445	1544	1373	2004	1985
TEDH-1012181	CCDC101	3927	3905	3295	3676	2387	1663	1688	2553	2179	2979	1474	3802
TEDH-1012182	CCDC101	2589	2963	2695	3140	2066	1462	813	1062	1815	1842	1451	1526
TEDH-1012180	CCDC101	12614	14502	13085	16665	11698	7082	9781	7769	15390	10222	13451	10105
TEDH-1013095	CCNA1	9040	10558	8651	10986	11968	13353	12025	10867	12820	8866	15341	13685
TEDH-1013098	CCNA1	23116	24856	18956	26773	26413	26433	23903	23861	26473	18580	31776	31950
TEDH-1013099	CCNA1	5009	5584	5552	6612	6871	6191	4364	4704	5195	2882	7188	8028
TEDH-1013097	CCNA1	4716	5497	3859	5818	7388	7236	5913	7838	7185	4166	8085	8044
TEDH-1013101	CCNA2	12111	13435	10651	13732	5062	5560	4827	4182	5369	4220	5814	5783
TEDH-1013100	CCNA2	5329	6372	5397	6669	2090	2682	1948	899	2976	1710	2147	1761
TEDH-1013103	CCNA2	0	0	0	0	0	0	0	0	0	0	0	0
TEDH-1013104	CCNA2	2482	3186	2586	3010	1029	731	895	268	1093	630	525	675
TEDH-1013102	CCNA2	3430	3767	3363	3820	3471	2567	2752	2418	1581	1396	2424	2927
TEDH-1013105	CCNB1	9386	10413	7996	11555	9271	7697	7632	7673	9126	6466	9356	7818
TEDH-1013108	CCNB1	5236	6526	5863	6825	7251	7185	5789	5094	5039	3419	5948	5521
TEDH-1013109	CCNB1	3159	3622	3143	3841	5490	5404	5592	3848	4625	1964	4686	3530
TEDH-1013117	CCNB2	8523	10291	8633	11062	13803	11023	11367	8326	9630	6857	11528	10778
TEDH-1013115	CCNB2	5718	6822	5992	7164	8426	5668	5625	4885	6493	3905	8273	7180
TEDH-1013118	CCNB2	6338	7341	6425	7914	5065	5259	3038	3653	4686	3922	6424	4926
TEDH-1013119	CCNB2	6520	7521	6513	8171	7570	7240	6381	5303	8091	5205	8303	9100
TEDH-1013120	CCNB3	9763	10556	8098	12062	20377	16363	12375	15590	12940	10242	17734	17837
TEDH-1013124	CCNB3	6399	8085	6926	8297	8063	8678	8339	7118	5856	4249	8108	9800
TEDH-1013123	CCNB3	5823	6240	4988	6769	6207	5547	5626	5745	6773	6336	7294	7575
TEDH-1013122	CCNB3	1617	1980	1685	1850	1821	872	700	1143	1481	1031	1436	1793
TEDH-1013121	CCNB3	1787	1993	1748	2207	1443	1629	1813	1822	2019	1687	2193	2141
TEDH-1013126	CCNC	3931	4674	3365	4873	6389	5160	5901	4664	4925	4577	4923	5219
TEDH-1013129	CCNC	11973	13101	9933	15224	16570	10966	11029	10185	17151	13349	19760	16174
TEDH-1013125	CCNC	6701	7160	5602	7771	8839	7929	6406	6166	8742	8820	8832	8141
TEDH-1013128	CCNC	20316	21953	16721	25105	29699	21549	23014	21282	29945	23981	33012	28781
TEDH-1013134	CCND1	4497	5527	4482	5372	2871	2060	2490	1661	2037	1086	2119	2617
TEDH-1013131	CCND1	5577	6638	5391	6668	2274	1832	3551	2434	2897	1276	2250	2506
TEDH-1013133	CCND1	8028	9479	8720	9406	2779	2001	1583	1534	2954	2006	4404	2572
TEDH-1013132	CCND1	1531	1889	1602	1844	1060	1146	1171	507	1089	930	1200	576
TEDH-1013138	CCND2	2645	3179	2704	3290	3403	2288	2669	1860	2000	2305	3569	3723
TEDH-1013139	CCND2	1489	1877	1597	1966	3048	2496	1310	1120	811	726	1838	1466
TEDH-1013135	CCND2	9615	10337	8612	11518	14520	13309	11626	12341	12801	8424	15791	15181
TEDH-1013136	CCND2	1638	2140	1746	2438	2247	1677	2252	1907	2362	1312	2053	1551
TEDH-1013143	CCND3	1661	1655	1663	1759	1052	1576	1025	847	1096	748	1574	1214
TEDH-1013141	CCND3	4271	5082	4561	5198	5539	3544	4481	3929	3515	2778	3865	4716
TEDH-1013142	CCND3	6584	7119	5855	7369	7502	6580	7641	5307	6198	3836	6443	7163
TEDH-1013152	CCNE1	3859	4898	3978	4833	4989	3651	4029	4002	4653	2854	4657	4328
TEDH-1013150	CCNE1	4077	5164	4182	5235	4300	4285	5538	3600	6888	4087	5545	5423
TEDH-1013151	CCNE1	3771	4580	4099	4473	4419	3214	4593	4071	3327	2973	3527	4094
TEDH-1013178	CCNH	10753	12349	10026	13502	5675	6557	5546	4833	5372	3763	8224	5935
TEDH-1013177	CCNH	14121	14721	11584	16491	11542	10308	11814	10652	8686	5859	14091	10843
TEDH-1013179	CCNH	3973	4867	3951	5153	4498	4005	3556	3265	4113	2632	4275	4725
TEDH-1013176	CCNH	2805	2933	2304	3211	2597	2566	2961	2167	2342	1362	2158	2625
TEDH-1013215	CCNO	12465	14009	12471	14783	13994	13636	10777	10089	11978	8505	12205	15198
TEDH-1013218	CCNO	1055	1153	974	1471	1317	1167	428	609	790	300	850	1093
TEDH-1013217	CCNO	6348	8252	7127	8164	6905	5761	5534	5023	6311	4664	7644	6162
TEDH-1013219	CCNO	5544	6655	5470	7636	8441	8574	6613	6764	7263	5524	8168	7262
TEDH-1013216	CCNO	8560	10326	9881	10859	7033	6434	5545	5633	7407	5274	8807	5678
TEDH-1013876	CDC25A	3601	4336	3546	4505	3247	2822	3226	2265	3155	1725	2994	3019
TEDH-1013878	CDC25A	7231	8633	8131	8715	7205	6918	7557	5731	7581	4461	9505	6458
TEDH-1013877	CDC25A	1960	2072	1914	2168	1680	1840	2027	1688	2135	1552	1531	1727
TEDH-1013881	CDC25B	5593	6747	6195	7047	7313	6584	4409	3716	5812	3589	5259	7106
TEDH-1013880	CDC25B	1621	1753	1646	2146	2007	2078	1899	1254	1547	1077	1258	1559
TEDH-1013882	CDC25B	4066	4816	4074	4766	4067	2941	4460	4009	2462	1343	3191	3328
TEDH-1013903	CDC34	2787	3497	2826	4043	3528	4036	3172	2708	4993	3094	3960	4021
TEDH-1013899	CDC34	5515	6310	4954	7182	8777	7056	6239	5334	6838	4708	9087	9266
TEDH-1013902	CDC34	7418	8844	7584	10003	10425	7667	7735	6651	7503	5971	12077	10511
TEDH-1013978	CDC5L	8073	9476	7722	9984	7429	6167	4399	5776	5928	4008	8518	7559
TEDH-1013977	CDC5L	3608	3766	2926	3905	2469	1329	2020	1013	2367	2118	2609	1558
TEDH-1013976	CDC5L	1872	2100	2030	2263	1252	575	737	523	1795	866	1948	1341
TEDH-1013990	CDC7	13668	15170	12057	16681	14488	12376	9476	8567	10653	7426	13233	13030
TEDH-1013988	CDC7	2221	2782	2525	2943	3142	2280	2246	2771	1967	1614	2266	2707
TEDH-1013989	CDC7	12958	15289	13087	16106	16622	17887	14046	12119	12373	7702	17653	14411
TEDH-1013986	CDC7	10578	12885	10930	14397	12192	7886	8908	7857	9480	6268	12407	9647
TEDH-1014012	CDCA5	7900	9484	8116	9887	5809	5879	5190	4221	4919	3679	6647	5031
TEDH-1014011	CDCA5	1936	2299	2028	2504	2458	1911	2078	1805	1704	901	3068	1961
TEDH-1014013	CDCA5	5106	5727	5166	6081	4237	3299	3046	3146	4383	1967	3922	3035
TEDH-1014014	CDCA5	5758	6566	5452	6545	2489	2235	2354	1397	1643	1178	3037	3525
TEDH-1014190	CDK1	11135	13208	11001	13683	14948	11721	10475	9715	10790	6022	10569	11421
TEDH-1014188	CDK1	3861	4272	3265	4772	3780	2515	3305	2684	2947	2746	3301	2824
TEDH-1014189	CDK1	4229	4830	4084	5332	7133	5840	4451	4496	4434	3105	4312	4986
TEDH-1014191	CDK1	4035	4932	4849	5619	5135	3232	2623	3810	2757	2754	3675	3690
TEDH-1014207	CDK12	4532	5121	4749	5791	5525	6195	5000	4010	5423	3715	6434	5851
TEDH-1014206	CDK12	6016	6523	4977	7242	7028	5891	5915	4905	6547	3604	6244	5465
TEDH-1014210	CDK12	2475	2475	2603	2460	2662	2351	2713	2531	2332	1937	1899	3192
TEDH-1014208	CDK12	3488	4310	3735	4910	4266	3921	3344	2556	3434	2284	5042	4570
TEDH-1014247	CDK2	2881	3451	3102	3555	1936	1923	2257	1679	2198	1701	2710	2131
TEDH-1014246	CDK2	2378	2633	2308	2829	2438	2657	1820	1437	2036	896	2935	2144
TEDH-1014248	CDK2	3431	3681	3131	4115	5173	3930	5131	3619	4901	2755	4980	3170
TEDH-1014270	CDK4	13574	15440	13014	16450	5555	4871	2706	3020	6072	2684	6987	6309
TEDH-1014272	CDK4	12611	14064	11157	15133	6312	4445	5243	4935	7333	4748	10801	7619
TEDH-1014269	CDK4	4470	5048	4252	4614	3164	1629	1604	1194	1694	886	2260	1400
TEDH-1014310	CDK7	10591	12304	10552	13242	9013	6699	6642	6233	7555	3980	9918	7678
TEDH-1014312	CDK7	4196	4394	3644	4542	1837	1514	1041	1385	1202	751	2183	1426
TEDH-1014308	CDK7	3042	3558	2902	3875	2448	3657	3619	3653	2090	2594	3728	3485
TEDH-1014314	CDK8	18045	19945	14963	22488	28296	24610	23157	19866	25304	19535	31842	33173
TEDH-1014313	CDK8	7685	8902	7861	9324	8807	7736	8284	7084	8350	6505	8348	10068
TEDH-1014315	CDK8	5806	6473	5251	7167	5155	6419	3989	5804	7367	4082	8158	8840
TEDH-1014316	CDK8	0	0	0	0	0	0	0	0	0	0	0	0
TEDH-1014318	CDK9	11150	13393	10632	13867	11647	9643	9178	7891	9940	6008	12060	12701
TEDH-1014320	CDK9	3254	3716	3022	3919	3464	3756	2978	3274	3234	2498	2831	2499
TEDH-1014319	CDK9	8904	11156	8367	11175	9131	7350	5940	5330	6133	3640	8272	7865
TEDH-1014321	CDK9	395	467	454	526	340	345	210	72	534	316	359	531
TEDH-1014348	CDKL5	8351	9820	9231	9730	7734	6247	5917	6031	8267	5045	8048	7872
TEDH-1014350	CDKL5	5662	6683	5959	7005	8285	8291	5052	5496	7735	5291	8004	7861
TEDH-1014351	CDKL5	0	0	0	0	0	0	0	0	0	0	0	0
TEDH-1014356	CDKN1A	0	0	0	0	0	0	0	0	0	0	0	0
TEDH-1014353	CDKN1A	11102	12513	10082	14356	21701	24208	21074	21620	15091	10790	17835	17277
TEDH-1014352	CDKN1A	4097	4748	3807	5357	9595	9269	6962	9024	3496	2210	5944	5731
TEDH-1014359	CDKN1B	4513	5137	4448	5738	4989	6226	4343	5643	5025	3010	6902	5415
TEDH-1014358	CDKN1B	5285	6221	5947	6563	5662	5708	5759	5251	4066	2493	7374	6227
TEDH-1014357	CDKN1B	5145	5975	5159	6141	3424	3891	3841	4831	5156	3632	4779	6479
TEDH-1014367	CDKN2A	3737	4639	3825	5011	5680	4898	3990	4196	4096	2603	4314	4831
TEDH-1014369	CDKN2A	3957	4523	3514	4921	8254	8024	5755	5349	5177	4090	5788	6679
TEDH-1014368	CDKN2A	13595	15280	12708	17095	17613	13434	13537	11685	13705	9442	18308	16472
TEDH-1014391	CDKN2D	7473	8332	8238	8437	6783	5729	3621	5472	4605	4828	5864	9782
TEDH-1014393	CDKN2D	9482	10813	9133	12109	14484	13822	8766	9635	9816	6840	12870	10704
TEDH-1014394	CDKN2D	10116	10896	8814	11916	13445	12310	11359	10843	10760	8339	13501	14007
TEDH-1014392	CDKN2D	8546	9689	8149	10736	11536	11258	8767	8632	9252	4935	12187	10195
TEDH-1014852	CEP164	8464	10110	8921	10649	14479	12113	12135	10644	9802	7660	12314	11764
TEDH-1014851	CEP164	7411	8737	7713	9414	8046	7906	8705	7196	8620	5499	9933	8184
TEDH-1014854	CEP164	21652	24959	21605	25950	33789	29677	26587	24013	19942	15558	27987	28885
TEDH-1014855	CEP164	4127	4786	4172	4914	3784	3897	4545	3326	4010	2409	4142	4391
TEDH-1014917	CEP57	4503	5358	4501	5641	5737	4815	5047	4847	4629	3363	4636	4424
TEDH-1014913	CEP57	6995	7859	6045	8503	9983	7847	8056	6686	6970	5168	9333	9854
TEDH-1014916	CEP57	7265	7976	6203	8529	8704	6776	6088	6358	7300	5285	11053	7658
TEDH-1014924	CEP63	11659	12729	11426	13859	16649	13767	14009	13154	11996	10368	15593	15916
TEDH-1014926	CEP63	1377	1530	1555	1563	1327	860	715	964	730	931	1494	2490
TEDH-1014927	CEP63	13405	14671	11831	16215	18928	14332	18229	15679	18409	11985	22884	21366
TEDH-1014925	CEP63	6956	8487	7494	8805	9229	8375	6349	7566	7726	4813	9751	9657
TEDH-1015070	CETN2	4102	4957	4729	5551	3743	5357	3623	2810	4298	3235	6683	5383
TEDH-1015071	CETN2	8975	10198	8087	11037	13885	13383	11599	9780	11792	7192	15446	12517
TEDH-1015072	CETN2	9315	10234	8031	11648	13271	12675	13311	11137	13115	9606	13428	12905
TEDH-1015068	CETN2	7114	7983	7129	8717	9808	9038	8247	7341	8351	5112	9021	10338
TEDH-1015345	CHAF1A	4928	5808	5179	5947	3926	3171	3043	3024	2115	1788	3775	2749
TEDH-1015344	CHAF1A	1934	2077	2061	2193	2358	2007	1518	1595	1628	780	2333	1781
TEDH-1015343	CHAF1A	5606	7029	5355	6777	7996	7241	7103	5838	5469	3866	7625	6719
TEDH-1015347	CHAF1A	6095	6740	5334	7140	2715	2774	2326	2410	3023	1473	3577	2894
TEDH-1015346	CHAF1A	5653	6494	5347	7156	5889	4558	3729	4255	4065	2550	4143	5058
TEDH-1015352	CHAF1B	8093	9432	8573	10113	7972	6120	6903	3691	5477	4023	6676	5455
TEDH-1015348	CHAF1B	7291	8359	6601	8753	3293	3038	4295	1847	4373	2011	4234	2860
TEDH-1015349	CHAF1B	7275	8994	8239	9155	5568	4816	3343	2547	4577	2848	6208	3945
TEDH-1015411	CHD1L	2537	3088	2399	3330	5089	3282	3405	2667	3131	2219	3134	3599
TEDH-1015407	CHD1L	5751	6560	5772	7359	8201	6209	5095	4613	5658	3541	7907	7114
TEDH-1015410	CHD1L	7312	8298	6447	9562	9947	7462	9298	7713	9768	7087	15009	12624
TEDH-1015408	CHD1L	8448	8879	6623	10059	8845	6687	9196	6995	10883	8346	13247	8811
TEDH-1015421	CHD3	4747	5619	4995	5799	5515	4759	5652	4484	5526	3790	6450	5131
TEDH-1015420	CHD3	3983	4872	4215	5073	6868	6581	5063	4258	4502	2840	5243	4127
TEDH-1015419	CHD3	5596	7079	5781	7492	10144	9787	9613	7347	6351	4110	8951	6989
TEDH-1015417	CHD3	13735	15090	11862	17417	18345	18559	15970	16447	17557	12918	21572	22693
TEDH-1015418	CHD3	8331	8535	6953	9390	11181	8781	6461	7977	7331	8520	9436	13342
TEDH-1015425	CHD4	3326	3961	3775	4024	5640	3764	3284	3597	2919	2748	4325	4821
TEDH-1015422	CHD4	6060	7345	6639	7092	5861	4430	4324	4317	5500	3256	5955	4988
TEDH-1015423	CHD4	2838	3342	3052	3506	2169	1199	1329	728	2041	1032	2347	3307
TEDH-1015464	CHEK1	2030	2307	2137	2418	2602	1485	1058	1033	1975	1642	2089	1619
TEDH-1015463	CHEK1	0	0	0	0	0	0	0	0	0	0	0	0
TEDH-1015465	CHEK1	14147	16212	13607	16942	8362	6310	7479	5373	9099	5436	12207	8465
TEDH-1015467	CHEK2	11767	12798	10176	13948	10766	9873	8112	9629	10655	7797	14811	11668
TEDH-1015471	CHEK2	7196	8457	6715	9740	13736	14420	10092	13005	6652	6335	13293	10846
TEDH-1015468	CHEK2	9600	11939	9409	12596	14149	15405	12671	14207	10574	6780	11734	12352
TEDH-1015477	CHFR	5638	6589	5653	7240	5705	4571	3275	3720	5752	3924	8052	7563
TEDH-1015478	CHFR	2599	3132	2663	3208	3312	2235	3214	3219	2364	2065	2949	3199
TEDH-1015480	CHFR	6059	6112	5060	7507	11581	9337	7057	9624	9555	6614	11077	10498
TEDH-1015652	CHRAC1	3544	4540	4099	4683	2620	2200	3549	3052	3661	1839	4904	4001
TEDH-1015654	CHRAC1	2037	2005	1754	2492	2058	1565	1877	1629	2137	1340	2662	1757
TEDH-1015653	CHRAC1	9409	10939	9697	11741	9950	8508	8974	7613	12625	8145	11842	9951
TEDH-1015656	CHRAC1	7215	8099	6785	9180	6618	5064	6656	5147	7810	5143	9356	7442
TEDH-1015867	CHTF18	2018	2112	1947	2307	2479	2125	1032	1239	2181	1375	1775	1845
TEDH-1015870	CHTF18	3811	4492	3945	4515	5021	3584	3013	2364	2973	1964	3840	4629
TEDH-1015868	CHTF18	3843	4644	4156	4981	3270	2729	3136	3175	3361	2113	3494	4020
TEDH-1015869	CHTF18	1550	1901	1799	1987	1124	356	396	674	1381	417	2030	1510
TEDH-1015871	CHTF18	4487	5394	5260	5275	2385	2105	2624	3034	3181	2092	4186	2617
TEDH-1015915	CIB1	2899	3368	2741	3435	4131	2844	4076	3551	3087	2708	3795	4434
TEDH-1015912	CIB1	2656	2947	2367	3448	2956	3252	3473	3224	2316	2271	3543	3491
TEDH-1015916	CIB1	3108	3547	2701	3973	2433	3326	3140	2581	2887	2126	3933	3927
TEDH-1016534	CLK2	3220	3611	3253	3786	2733	2444	2405	2592	2169	2606	3995	5482
TEDH-1016532	CLK2	3100	3535	2770	3962	4105	4222	3264	3026	3468	2440	4862	3797
TEDH-1016531	CLK2	2383	2785	2701	3128	3527	2512	1497	2076	1946	1022	3802	2759
TEDH-1016535	CLK2	5401	5928	4859	6618	6604	5325	4671	3685	5452	3979	9917	6267
TEDH-1016662	CLSPN	9600	10410	8201	11115	10636	8437	5596	6840	8764	6090	8880	7188
TEDH-1016663	CLSPN	9451	11107	10073	12052	6086	6183	5019	4940	6114	3669	6138	6344
TEDH-1016659	CLSPN	19301	22749	17084	23844	17266	14882	17651	11720	14744	8354	16114	15099
TEDH-1016660	CLSPN	7533	8667	6913	9664	9862	7286	8863	8586	7448	4788	10213	8237
TEDH-1017004	CNOT4	2323	2654	2309	2875	4103	2579	3781	3383	2897	1853	3897	3993
TEDH-1017008	CNOT4	3982	4818	3799	5605	7178	5319	4977	5859	5373	3895	9275	9909
TEDH-1017007	CNOT4	3230	3680	2898	4329	3158	2477	3275	2735	3601	2658	5732	4582
TEDH-1017020	CNOT7	10021	11365	9671	12204	12853	10494	11304	11010	11039	8944	13358	13982
TEDH-1017019	CNOT7	10039	11538	9644	11809	6616	6357	6101	5701	9112	6348	10715	12249
TEDH-1017021	CNOT7	8720	9288	7248	11170	9760	8093	9191	8772	12480	9478	16005	14693
TEDH-1017023	CNOT7	5856	6725	5734	7264	6544	4796	5405	4192	7623	4534	7389	7970
TEDH-1017319	COL1A1	5263	5958	4960	6057	9311	7113	5308	5969	4690	4406	7485	6116
TEDH-1017321	COL1A1	1520	1651	1439	1940	1992	1069	1597	1060	2284	1175	2639	1892
TEDH-1017323	COL1A1	4559	5305	4424	5270	5292	5342	4134	4293	3237	2718	3697	4582
TEDH-1017320	COL1A1	5951	6799	6305	6981	7943	7384	6234	5690	5630	2880	6353	6121
TEDH-1017322	COL1A1	5265	6088	5281	6715	6558	6698	4215	4706	6590	4131	7002	6402
TEDH-1017334	COL21A1	11847	12767	10550	13572	13311	10902	9079	9850	10982	10426	13004	16497
TEDH-1017335	COL21A1	7165	7740	6926	8274	9479	7506	7443	6007	8125	4759	9385	8333
TEDH-1017336	COL21A1	2656	2944	2356	3259	3023	2776	3584	3021	3575	2422	3660	4274
TEDH-1017337	COL21A1	4641	5313	4616	5741	5413	4198	4845	4667	4247	2771	5341	4681
TEDH-1017638	COPS2	509	614	492	659	781	669	625	412	626	577	358	721
TEDH-1017637	COPS2	7966	9519	7872	9702	10349	9736	9487	7261	7237	4583	7779	8100
TEDH-1017636	COPS2	6922	7952	6379	8516	8611	7532	7670	6432	7102	5653	9049	6841
TEDH-1017642	COPS3	6206	7293	6406	7966	8195	6305	6598	6680	6587	4044	9624	7759
TEDH-1017640	COPS3	8320	9249	7369	9321	4708	4480	3250	3561	3717	1719	3876	3992
TEDH-1017645	COPS4	5704	6578	5592	6749	7668	5899	4695	3444	4949	3702	4755	5043
TEDH-1017646	COPS4	16503	18302	14718	20004	28321	22168	19212	18336	17652	14272	22821	24704
TEDH-1017648	COPS4	3776	4237	3622	4788	4817	4355	4281	4063	3369	2675	5118	3726
TEDH-1017647	COPS4	8295	9642	7623	10581	12312	9070	7360	7909	9056	6029	10939	9685
TEDH-1017652	COPS5	6053	7013	5802	7404	7347	6977	6970	4861	6790	3968	5779	6072
TEDH-1017650	COPS5	2251	2637	2190	2797	3077	2195	2170	1785	2003	714	1151	1827
TEDH-1017649	COPS5	6713	7780	6694	8000	2288	2721	1257	1615	3447	1694	2628	3724
TEDH-1017658	COPS6	4349	4699	3783	5042	3285	2732	2792	2088	3495	1890	3727	3583
TEDH-1017657	COPS6	11369	12877	9516	13741	9510	7250	6702	5070	7882	4553	8558	8365
TEDH-1017656	COPS6	4626	5224	4429	5509	2519	2293	2058	1935	2488	1241	4187	2644
TEDH-1017662	COPS7A	22840	24852	19117	28835	48531	44332	42875	39261	32727	26042	45541	40969
TEDH-1017661	COPS7A	8289	9645	8809	9691	9465	7623	7117	8025	7186	5695	7886	7994
TEDH-1017659	COPS7A	2577	3020	2588	3143	3413	3440	2722	3163	2605	1647	3121	3864
TEDH-1017665	COPS7B	1295	1408	1504	1592	1326	717	1547	1189	1242	1028	1569	1568
TEDH-1017664	COPS7B	0	0	0	0	0	0	0	0	0	0	0	0
TEDH-1017668	COPS7B	7534	7716	6289	8581	5661	4690	4180	4618	6768	8260	8176	13037
TEDH-1017670	COPS8	5891	6639	5359	7584	5768	4564	6507	4681	6184	4738	6953	5465
TEDH-1017673	COPS8	2273	2470	2302	2647	1439	1743	484	712	1240	1024	1682	1874
TEDH-1018292	CREBBP	1859	2285	2097	2501	1797	2382	3141	2532	3003	2541	4837	4813
TEDH-1018295	CREBBP	10616	11796	8762	13394	16899	14668	15356	19784	20516	15100	26630	31362
TEDH-1018294	CREBBP	5361	5984	4980	6788	7165	5970	5846	5699	8192	5880	11441	11024
TEDH-1018291	CREBBP	5817	6357	5310	7290	11792	8703	9960	11155	11217	9405	12611	17890
TEDH-1018293	CREBBP	4148	4352	3916	5015	4972	4821	6261	5607	5158	3576	6112	7114
TEDH-1018500	CRY1	8543	9909	8670	10311	8977	7738	5591	6234	7339	5589	9104	10333
TEDH-1018501	CRY1	3202	3424	3022	3832	4278	3595	4372	3064	3264	2378	4611	3734
TEDH-1018499	CRY1	9827	11479	9248	12591	18022	15026	13954	14039	10962	7990	17847	13849
TEDH-1018498	CRY1	3041	3328	2716	3400	2745	2062	3039	2622	3515	2126	3624	2851
TEDH-1018504	CRY2	2714	3253	2678	3333	3917	2582	3599	3258	3078	1994	4663	3360
TEDH-1018502	CRY2	8370	9295	8023	10061	11294	8259	6794	5752	9297	6402	11689	9795
TEDH-1018505	CRY2	4805	5707	4932	5922	4479	2925	3177	3333	3031	2437	4446	6091
TEDH-1018743	CSNK1D	5624	6810	5600	7282	6806	6451	6332	6894	6244	3902	6975	6981
TEDH-1018741	CSNK1D	2076	2459	1907	2582	2480	2307	2678	2203	2281	1855	3383	4348
TEDH-1018739	CSNK1D	11379	13649	12137	14572	13718	10941	11893	10853	12176	7699	13538	14583
TEDH-1018745	CSNK1E	3877	4273	3727	4329	2963	3348	3470	2806	3010	2144	3645	3546
TEDH-1018748	CSNK1E	5343	6223	5611	6799	6034	5606	4394	4753	6168	4644	7944	7209
TEDH-1018744	CSNK1E	6592	7225	5907	8176	9587	8505	8199	7466	7797	4877	9883	10072
TEDH-1018747	CSNK1E	11181	12144	9685	13792	16207	14290	12921	11623	12670	9353	16120	16873
TEDH-1018746	CSNK1E	8105	9268	8368	10185	12732	9719	7437	7921	9685	6140	9533	9654
TEDH-1018764	CSNK2A1	4816	5588	4471	5971	8335	7245	6037	5606	6216	4760	6563	6645
TEDH-1018767	CSNK2A1	7336	8422	6504	9504	5117	4906	3229	4887	4581	3645	10220	8471
TEDH-1018766	CSNK2A1	1460	1725	1541	1875	1498	1151	1124	991	1301	1590	2319	1945
TEDH-1018769	CSNK2A2	11806	13619	11985	14150	8803	8438	9645	8966	10916	6545	11017	10465
TEDH-1018773	CSNK2A2	7373	8364	6897	8830	9091	9761	12075	9855	7351	5921	10383	10550
TEDH-1018771	CSNK2A2	6926	8077	6684	8337	7471	6449	5936	5626	7072	4315	6558	6271
CSNK2B_6	CSNK2B	4011	4558	3745	4899	3716	4819	3483	3606	3170	2727	3911	4334
CSNK2B_3	CSNK2B	7944	9844	8427	10392	4925	3459	4140	2007	4720	2692	3834	3360
CSNK2B_4	CSNK2B	5149	6153	5634	6960	6904	7335	6266	6583	4852	3482	6902	8631
CSNK2B_1	CSNK2B	5985	6436	5438	7212	8724	8532	6097	6983	6781	3738	8693	6349
TEDH-1019103	CTC1	6760	7793	6909	7799	5486	5366	4701	3527	4594	1743	3773	3431
TEDH-1019102	CTC1	11980	13805	11102	13656	8580	6573	6803	6648	6684	4658	10715	7049
TEDH-1019099	CTC1	21297	23446	18472	26460	19963	16357	18590	13832	16909	9664	19666	16010
TEDH-1019100	CTC1	1857	2127	1856	2503	2323	1450	2576	2116	1858	864	2297	2373
TEDH-1019101	CTC1	1927	2130	1874	2258	2151	1614	1424	1157	1661	677	2099	1644
TEDH-1019106	CTCF	15338	17828	15260	19719	21598	17705	15456	12812	17758	11193	22372	19923
TEDH-1019105	CTCF	4481	5085	4344	5269	5887	4945	3143	3395	4663	4494	4605	4004
TEDH-1019107	CTCF	14597	17700	14623	18638	20238	19247	16557	17762	17730	13314	19064	21042
TEDH-1019388	CUL1	9420	11261	8125	11715	13213	12280	9950	7201	9774	6401	13076	10716
TEDH-1019385	CUL1	1953	1969	1571	2141	2107	1714	1022	1346	588	784	778	1145
TEDH-1019386	CUL1	9481	10562	9175	10633	5831	4021	4240	3849	4503	2533	4303	3638
TEDH-1019390	CUL2	2040	2593	2099	2724	2272	1517	2973	1665	1945	928	2229	1619
TEDH-1019393	CUL2	2166	2565	2022	2517	2193	1466	1197	1094	1963	557	2274	1537
TEDH-1019391	CUL2	5372	5890	4771	6816	6510	5302	4372	4621	5743	4032	5141	6892
TEDH-1019395	CUL3	5964	6696	5373	7605	11891	11717	10065	9447	8313	5836	10338	8732
TEDH-1019396	CUL3	6348	6635	5359	7426	4713	3929	4779	3282	14657	9148	7281	5974
TEDH-1019397	CUL3	7513	9324	8925	9331	8072	6935	5571	5785	9669	5886	6155	7018
TEDH-1019399	CUL4A	1420	1810	1468	1961	1384	1131	1393	1543	822	512	2451	2282
TEDH-1019403	CUL4A	9	25	18	17	0	8	4	1	18	3	4	3
TEDH-1019401	CUL4A	2979	3230	2752	3563	4378	3493	2654	2219	2585	2104	2464	2286
TEDH-1019404	CUL4B	3090	3439	2861	3952	5812	4296	3492	3913	4494	2689	6510	5215
TEDH-1019408	CUL4B	7601	8160	6190	9462	12255	12395	14325	10130	10544	6641	14603	14137
TEDH-1019407	CUL4B	0	0	0	0	0	0	0	0	0	0	0	0
TEDH-1019412	CUL5	7328	8534	6976	9790	11583	12738	7820	12035	10735	9087	13768	15306
TEDH-1019411	CUL5	2388	2755	2066	2711	3393	4113	2677	2644	2046	1894	3842	3896
TEDH-1019413	CUL5	939	1100	863	1058	757	526	555	809	668	1186	775	1563
TEDH-1019410	CUL5	1892	2306	2107	2854	5342	3683	4581	3816	2488	1576	4582	3603
TEDH-1019417	CUL7	7483	8806	7161	9766	8195	7936	7477	7230	7053	4698	10375	10396
TEDH-1019414	CUL7	3056	3480	3033	3713	3964	3759	2603	4060	4548	3531	4004	4930
TEDH-1019416	CUL7	6436	7669	6171	8389	10435	9519	9772	7625	8860	7316	10859	10236
TEDH-1019415	CUL7	5868	6411	5582	7058	9566	8393	7748	6254	7010	4445	8810	9286
TEDH-1019421	CUL9	5578	6072	5162	6803	9344	7844	7085	6255	7254	4846	8930	10583
TEDH-1019423	CUL9	11427	13089	10781	14621	14514	14415	12330	9572	11654	7840	16687	13649
TEDH-1019422	CUL9	5434	6574	5978	7140	9260	6808	7747	6637	5967	3725	8783	10135
TEDH-1019670	CXorf57	0	0	0	0	0	0	0	0	0	0	0	0
TEDH-1019668	CXorf57	1902	2239	2229	2349	2629	1909	1705	1126	1935	1501	2004	1375
TEDH-1019671	CXorf57	5094	5913	4975	6486	5736	5461	6029	5753	4696	3576	5775	6012
TEDH-1019593	CXXC1	3850	4495	3938	4905	4375	3703	5529	3338	4088	2298	4710	3518
TEDH-1019596	CXXC1	4556	5707	5066	6121	4939	3407	3121	3227	5274	3027	5682	4113
TEDH-1019597	CXXC1	6914	7716	6359	8286	8179	6139	7245	6328	6901	4097	7892	6869
TEDH-1019594	CXXC1	10446	11502	9710	11706	8168	6512	7116	5654	7755	6123	9511	7549
DAXX_2	DAXX	4480	4772	4269	5119	4804	2960	3844	3412	5194	2921	5411	4216
DAXX_3	DAXX	5228	6289	5341	6287	4601	2622	4375	3428	4581	2836	4291	4433
DAXX_1	DAXX	2198	2508	2110	2600	1230	787	833	818	3084	1291	2567	2049
DAXX_4	DAXX	8345	9315	7642	10041	10259	9822	9381	7741	9966	6679	11240	12361
TEDH-1020317	DBF4	15514	17642	13906	18912	20487	16318	17641	17860	18966	11351	18984	16630
TEDH-1020316	DBF4	16173	16492	13249	18435	18720	15851	15846	14512	16154	9742	19978	18141
TEDH-1020318	DBF4	3087	3947	3291	3879	4296	3405	3739	2182	3702	2604	3018	3297
TEDH-1020320	DBF4	10306	11320	8910	11928	9140	7500	8103	6944	10169	7046	13237	12988
TEDH-1020319	DBF4	8325	9350	7398	9815	10067	7712	5959	7422	7754	6587	10198	10252
TEDH-1020383	DCAF11	2722	3419	3222	3804	3089	2910	3754	2919	2443	1960	4205	4548
TEDH-1020385	DCAF11	9100	10931	9043	11169	7923	6167	7337	7350	8561	6501	11592	11351
TEDH-1020553	DCLRE1A	7638	8357	7050	9792	11145	8999	11466	10490	9550	6951	10737	11825
TEDH-1020554	DCLRE1A	8692	10346	9409	10781	12056	10410	8078	8370	7465	4625	8417	9444
TEDH-1020556	DCLRE1A	2140	2210	1849	2579	1561	1884	2322	1888	2529	1634	4113	3592
TEDH-1020558	DCLRE1B	4799	5597	4488	5656	2602	1633	1259	1746	4559	2574	3256	2585
TEDH-1020559	DCLRE1B	4356	5174	4263	5432	5354	2437	3427	3113	5234	1673	5590	3227
TEDH-1020561	DCLRE1B	1227	1628	1369	1567	1245	1440	1439	1509	660	589	1462	921
TEDH-1020560	DCLRE1B	11421	11967	9211	12713	4402	4282	3483	3311	6796	4730	6273	5945
TEDH-1020563	DCLRE1C	5186	6559	6234	6893	5719	5254	4807	4172	3668	3176	6378	6071
TEDH-1020565	DCLRE1C	10982	11940	10135	14069	12567	11532	9153	10541	15963	11310	18462	18467
TEDH-1020562	DCLRE1C	1529	1741	1431	1854	1675	1250	1301	1128	2575	2022	1931	1948
TEDH-1020655	DCUN1D1	18312	20935	16976	24094	26297	22984	19928	18494	25401	18177	30252	24998
TEDH-1020652	DCUN1D1	4304	4693	3940	5488	7527	5810	6392	5164	4552	3463	7642	6607
TEDH-1020654	DCUN1D1	2826	3089	2484	3098	3607	3785	3538	3936	3567	1881	3587	3181
TEDH-1020656	DCUN1D1	4568	5424	4263	5959	5226	4948	3617	4048	4663	4052	6051	5358
TEDH-1020653	DCUN1D1	9633	10754	8368	11854	12458	10096	7597	8042	9397	6084	12216	12064
TEDH-1020658	DCUN1D2	7322	8423	6806	9501	11284	11139	8869	8409	9874	7173	9734	10685
TEDH-1020661	DCUN1D2	13361	15617	13018	16087	18247	21399	14450	13903	15809	11478	18858	18506
TEDH-1020660	DCUN1D2	6291	7014	6330	7645	8441	5674	4705	5841	6379	4479	8211	7650
TEDH-1020662	DCUN1D3	18564	22072	18256	23096	31926	31535	24890	24811	21956	16616	28130	28115
TEDH-1020665	DCUN1D3	5637	6765	6274	7149	8387	10015	7052	6796	5040	3957	6833	6543
TEDH-1020664	DCUN1D3	9140	10996	8253	11992	18513	18834	16749	18149	12789	10945	19181	20029
TEDH-1020663	DCUN1D3	1179	1414	1151	1539	1489	1209	2570	1391	1473	799	1586	2736
TEDH-1020667	DCUN1D4	4239	4873	3609	5390	8065	7015	4510	5225	5972	4877	7198	6131
TEDH-1020670	DCUN1D4	1920	1997	1918	2525	2180	2075	2662	2052	1700	1340	1950	2662
TEDH-1020669	DCUN1D4	9990	11533	9782	12399	10853	8633	7296	9773	9839	10163	12034	15540
TEDH-1020671	DCUN1D4	4188	4834	3954	5467	4736	4089	4092	4421	4546	3140	5988	5930
TEDH-1020672	DCUN1D5	19501	22056	17339	25638	32513	33384	26659	26584	24515	18724	34298	28429
TEDH-1020676	DCUN1D5	19116	21075	16460	23444	28310	24873	22809	25426	25286	21444	31387	33606
TEDH-1020675	DCUN1D5	7456	9083	7810	9580	10880	9039	8093	7367	8229	6346	11311	9669
TEDH-1020674	DCUN1D5	4722	4829	3941	5841	5086	3946	4943	4283	5744	3428	6542	6240
TEDH-1020699	DDB1	5324	6016	5028	6017	3022	2536	2248	2459	3682	2491	2704	3096
TEDH-1020696	DDB1	14301	16955	13527	17183	10439	9133	9589	7115	8007	4798	10616	9580
TEDH-1020697	DDB1	4373	5006	3927	4745	4675	3419	3087	1936	2904	1877	4994	4209
TEDH-1020701	DDB2	2474	2765	2442	3201	3158	2658	2360	2837	1921	1850	3748	3884
TEDH-1020704	DDB2	5159	6061	5426	6168	5226	5547	4075	4225	3206	3481	6658	6044
TEDH-1020700	DDB2	9044	10163	8184	11909	16048	14475	14005	14005	12720	9084	15707	15469
TEDH-1020785	DDX1	12267	13917	10475	14176	5969	4275	6078	4688	6972	3478	9092	6003
TEDH-1020786	DDX1	5782	6134	4829	6236	4847	3383	3726	4206	5093	2678	5460	5084
TEDH-1020787	DDX1	2302	2552	2148	2742	1893	1393	1056	915	1733	480	1412	1022
TEDH-1020797	DDX11	15463	17946	13664	18916	16440	13776	11410	9970	12851	8677	14879	13007
TEDH-1020796	DDX11	3007	3401	2723	3709	4078	3113	4451	3289	2893	1515	4198	2113
TEDH-1020795	DDX11	7574	8863	7413	9074	5156	4259	3023	3197	4968	3015	5621	4506
TEDH-1020798	DDX11	9138	10607	9493	10963	8441	8348	6198	5932	7638	4775	9185	7533
TEDH-1021666	DICER1	4696	5089	3872	5055	4109	2696	3321	2456	4479	1942	3828	3452
TEDH-1021669	DICER1	9405	10697	9092	12524	13952	13406	13906	11045	11651	8670	14185	11965
TEDH-1021667	DICER1	8269	9650	7562	9890	5849	4605	4924	3716	6792	3845	5925	4424
TEDH-1021665	DICER1	5658	7112	5951	7277	7584	6152	4672	4393	5139	3603	7298	6718
TEDH-1021773	DKC1	2638	3157	2547	3150	2237	2105	1791	1237	1672	996	2711	1879
TEDH-1021776	DKC1	5901	7021	6216	6994	6692	5373	4077	4037	4159	2519	5981	6061
TEDH-1021774	DKC1	0	0	0	0	0	0	0	0	0	0	0	0
TEDH-1021874	DLGAP5	6836	7558	6008	8180	6541	5548	6309	5098	7267	5443	8966	8843
TEDH-1021873	DLGAP5	5293	6082	4788	6665	8091	8270	5396	5417	6147	4145	9099	9162
TEDH-1021877	DLGAP5	9002	10629	7959	11449	14804	13130	11183	9680	12040	9217	15525	14234
TEDH-1021951	DMC1	2513	2570	2050	3299	3108	2440	2833	1580	2701	2453	4591	4646
TEDH-1021950	DMC1	5690	6208	5122	6557	8882	6615	5801	6587	5656	4715	6671	9348
TEDH-1021953	DMC1	11376	12823	10644	15160	17232	16154	17470	17066	16256	12445	20606	19677
TEDH-1022043	DNA2	3692	3393	2988	3414	490	405	366	687	431	660	624	1659
TEDH-1022042	DNA2	5547	6220	4853	6361	2210	1558	1362	999	1991	952	1725	1854
TEDH-1022044	DNA2	4642	4840	3851	5541	1805	1407	1930	1274	1665	1272	2003	2590
TEDH-1022046	DNA2	10914	12945	10836	13936	9148	9464	7347	6897	8411	5923	9372	10191
TEDH-1022045	DNA2	5203	6568	5154	6909	2391	2975	1989	2269	2519	1653	3513	2681
TEDH-1022285	DNAJC2	2249	2010	1701	2304	2476	1790	1752	938	2519	1721	2493	755
TEDH-1022284	DNAJC2	12621	15403	13633	16315	15403	13545	13709	12765	12585	8904	17214	15150
TEDH-1022282	DNAJC2	7722	9099	6871	10228	13497	12104	10869	12899	10709	7580	12403	12502
TEDH-1022283	DNAJC2	4568	5374	4938	5943	3578	3230	2964	2407	3915	3417	5730	5436
TEDH-1022460	DNMT1	1002	1150	1231	1295	698	465	241	323	409	240	592	259
TEDH-1022461	DNMT1	6296	7471	6891	7954	3098	2015	2032	1889	2511	1011	4167	3382
TEDH-1022462	DNMT1	12596	14175	11258	16117	17181	13615	13956	11816	12371	7422	17260	15716
TEDH-1022464	DNMT1	5945	6699	6025	7094	5573	5003	5850	5584	4324	3483	6879	5732
TEDH-1022489	DNTT	5376	6215	5066	6595	6112	5166	4209	4241	5598	3685	8506	6576
TEDH-1022492	DNTT	9657	11144	9058	13040	11660	10659	9372	9846	12147	6673	14564	13828
TEDH-1022490	DNTT	10215	11724	10323	11877	14681	11314	10718	10843	10428	10094	12558	16439
TEDH-1022491	DNTT	7004	8574	6840	9054	9002	7280	7881	6168	7323	4796	9767	10514
TEDH-1022822	DPY30	12239	13538	11131	14785	18177	16515	13134	11820	15182	10716	15362	16421
TEDH-1022821	DPY30	10812	12684	9990	14342	17704	15713	16146	11579	14560	10304	16358	18438
TEDH-1022819	DPY30	6187	7077	5604	7870	11986	8325	7232	5494	6926	4338	8854	7255
TEDH-1022820	DPY30	10201	11450	9383	12237	18735	14732	13077	12420	11596	9626	14842	12393
TEDH-1022940	DROSHA	2558	3058	2412	3179	2358	1490	1756	1528	1837	995	3000	1719
TEDH-1022939	DROSHA	3579	4436	3572	4460	3156	3144	2294	1614	3124	1587	1706	1309
TEDH-1022937	DROSHA	26334	28580	23068	30887	18866	16558	13360	13438	20321	13337	25349	24024
TEDH-1022972	DSCC1	3022	3160	2736	3364	3885	3890	3387	2506	3808	2097	3438	3637
TEDH-1022975	DSCC1	11423	12505	10082	14189	22358	18135	17286	17770	14827	10910	17599	19269
TEDH-1022974	DSCC1	16646	18939	14872	20421	9765	7200	7715	6348	14896	10389	16518	12298
TEDH-1023095	DTX1	1834	2179	1887	2368	3253	2147	1758	1446	1781	1284	1923	2345
TEDH-1023096	DTX1	13384	14788	12112	15480	21448	16998	17954	15911	13752	9716	17987	16780
TEDH-1023093	DTX1	6391	6869	5562	7282	9289	7761	6779	5117	7579	4449	9637	8086
TEDH-1023092	DTX1	5776	6536	5178	7136	9202	9818	9324	8512	6565	5065	9761	7366
TEDH-1023100	DTX2	4414	5316	5136	5589	3965	3102	3060	3229	4111	2646	3344	5118
TEDH-1023097	DTX2	10213	10734	8459	11570	12089	10940	13385	9593	12890	8578	14017	15177
TEDH-1023105	DTX3	14010	16522	14272	17850	15073	13329	12373	10659	14562	9311	17231	18026
TEDH-1023103	DTX3	20006	22568	19817	25016	32223	28325	25796	21909	22729	16439	27806	29336
TEDH-1023104	DTX3	2436	2690	2289	3065	2003	1629	1429	1785	2252	1607	2155	2104
TEDH-1023108	DTX3L	1613	2033	2034	2207	1877	2186	1670	1232	1143	975	1818	1683
TEDH-1023110	DTX3L	3841	4599	4296	4869	4044	4603	2772	3154	2641	2096	3987	3536
TEDH-1023107	DTX3L	6671	7396	6362	8254	9847	8782	6836	7844	6876	5425	8992	7571
TEDH-1023111	DTX3L	8048	8761	6432	10090	12005	10956	13203	10761	10757	8107	14377	13829
TEDH-1023109	DTX3L	5913	7382	5998	8451	8939	8419	10309	9564	8794	6755	9673	9469
TEDH-1023113	DTX4	8630	9991	8318	10834	11863	11045	9027	9180	7489	6931	12674	11692
TEDH-1023112	DTX4	5879	7065	5834	7546	7736	7635	5071	4817	5814	3940	6742	7316
TEDH-1023116	DTX4	3895	4614	3863	5013	5047	5182	4498	3702	4043	2681	4638	5488
TEDH-1023290	DUT	13988	15136	11639	17056	12210	9493	7089	7005	12483	9120	14596	8489
TEDH-1023287	DUT	1985	2190	2138	2288	1030	1005	703	461	990	738	1663	1887
TEDH-1023288	DUT	2830	3083	2423	3530	1336	1016	645	394	1530	907	1740	645
TEDH-1023367	DYNLL1	6217	7169	6129	8212	8571	7224	5162	4543	7001	4509	8027	6361
TEDH-1023369	DYNLL1	6015	7541	6149	8415	4471	2641	4381	2689	5028	3524	8906	7991
TEDH-1023366	DYNLL1	9614	12287	10386	12429	12697	10544	10431	7805	10564	6903	12488	12715
TEDH-1023651	ECT2	6267	7525	6650	7911	5483	4765	3263	2345	4154	3245	5288	4024
TEDH-1023652	ECT2	9957	11521	9277	13092	15997	13122	15648	10954	9484	7625	13735	12405
TEDH-1023649	ECT2	13748	15305	11946	17364	19813	20139	15973	17727	18384	13697	22751	19898
TEDH-1023650	ECT2	3391	4203	3806	4655	1591	1588	1905	1938	1566	909	2764	1484
TEDH-1023818	EEPD1	5488	6852	5683	6928	6250	6794	7041	6501	5713	5569	8033	7496
TEDH-1023817	EEPD1	861	895	815	1020	1399	822	657	402	780	383	865	629
TEDH-1023814	EEPD1	3508	4341	3756	4554	3345	2829	2005	1732	2989	2278	5392	4103
TEDH-1024105	EID3	4574	4646	3898	5381	7078	4897	4343	5155	5970	5770	7813	7541
TEDH-1024107	EID3	566	504	314	635	501	391	109	231	689	858	792	678
TEDH-1024104	EID3	17488	19474	16203	20279	23008	18781	16393	17512	18286	13595	21222	24335
TEDH-1024106	EID3	2529	2677	2388	2951	2765	2462	2416	2546	2631	1631	3125	2642
TEDH-1024267	EIF4A1	1656	2134	1889	2054	1528	742	717	679	734	446	1859	878
TEDH-1024268	EIF4A1	13903	16543	14518	17745	15912	13777	13190	11726	11784	7955	14793	13701
TEDH-1024269	EIF4A1	3058	3529	3070	3752	1847	1792	1900	1913	1729	1015	2175	1972
TEDH-1024641	EME1	6223	6927	5523	7656	5644	5292	3704	4577	5459	4914	9388	8629
TEDH-1024643	EME1	6603	6657	5804	7989	8259	6217	4345	6147	7344	5390	7299	7181
TEDH-1024639	EME1	9388	10962	9638	11460	9581	9917	8179	9010	9133	5306	9613	9388
TEDH-1024642	EME1	2640	3099	2332	3057	2394	2629	2079	2110	3000	1944	3813	4633
TEDH-1024648	EME2	6092	7412	6239	7458	6602	6745	5184	5261	6216	4086	8115	6473
TEDH-1024644	EME2	4426	5552	4851	5487	3135	3287	3249	3113	4369	2984	6038	5052
TEDH-1024647	EME2	4791	5923	5387	6615	6015	5224	4745	3672	2928	2373	5960	3972
TEDH-1024646	EME2	2281	2559	2131	2994	3645	2457	1531	1283	2372	880	2926	3375
TEDH-1024769	ENDOV	0	0	0	0	0	0	0	0	0	0	0	0
TEDH-1024773	ENDOV	10314	11513	9535	12552	9758	10264	11684	9600	10898	8369	13434	12053
TEDH-1024770	ENDOV	2867	3062	2957	3150	2150	1444	2017	1452	2101	1596	3181	3698
TEDH-1024933	ENY2	11345	12502	9969	13310	9538	7180	7927	6624	9008	4738	10620	8403
TEDH-1024936	ENY2	2699	3069	2704	3267	2782	3013	2218	2592	2916	1839	2150	2700
TEDH-1024935	ENY2	9866	11063	8463	12290	12554	9490	10306	7497	10541	5963	13420	9018
TEDH-1024937	ENY2	9226	10383	9015	11890	13970	9737	11010	10566	9376	7100	14952	13458
TEDH-1024950	EP300	9761	10744	8397	13153	26561	33884	21475	31609	23662	20271	26139	27903
TEDH-1024949	EP300	14474	15659	13784	18696	33945	37696	31643	43333	30091	23595	33372	37776
TEDH-1024951	EP300	4421	4799	4132	5389	9025	10046	5110	6195	7907	6640	8066	11320
TEDH-1024957	EP400	7478	8507	7680	8718	4535	3542	3057	2764	3644	2004	5771	3484
TEDH-1024955	EP400	3021	3635	3238	3558	2306	2190	2560	1561	2564	1640	3074	1672
TEDH-1024953	EP400	6471	7981	6288	7970	3006	3508	3320	3277	3892	2623	3890	3116
TEDH-1024956	EP400	4912	5942	5829	6449	3534	2743	2122	2144	2796	2018	2497	2700
TEDH-1024954	EP400	2437	3013	2745	3419	4279	3524	1609	2202	1813	1210	2853	1810
TEDH-1025285	ERCC1	4369	5267	4697	5349	4379	3795	4838	3622	4591	2942	4386	5452
TEDH-1025282	ERCC1	6774	8585	7276	8573	8116	4819	3634	3262	4989	2496	6180	5966
TEDH-1025286	ERCC1	3496	4025	3517	4336	1832	1148	2100	1333	1978	693	3393	2126
TEDH-1025284	ERCC1	12177	13205	11099	14089	10656	8703	7027	5605	11331	6410	12535	10218
TEDH-1025283	ERCC1	5255	5925	5007	6456	5979	4503	4148	4066	5009	2532	6428	5965
TEDH-1025289	ERCC2	9020	10250	8335	10238	4521	3714	2733	2263	3369	2079	5076	4001
TEDH-1025290	ERCC2	4107	4483	3768	4680	3647	2672	3210	2218	3082	2540	3597	3373
TEDH-1025291	ERCC2	8928	10531	9119	11574	6860	4350	6160	3296	5790	2935	8539	6005
TEDH-1025287	ERCC2	2263	2827	2385	3081	2562	1516	1961	1453	2054	1198	2459	1294
TEDH-1025288	ERCC2	3293	4111	3403	4320	4402	3381	3256	2806	3365	2358	4310	3665
TEDH-1025296	ERCC3	16540	18227	14111	19102	10994	8006	7023	6025	7834	4003	12266	9068
TEDH-1025293	ERCC3	9203	10582	9116	10866	7616	5862	5826	5870	6253	3216	8665	6333
TEDH-1025294	ERCC3	5492	6425	5721	6938	2855	2337	1822	1635	2342	1138	3789	1914
TEDH-1025298	ERCC4	6365	7856	6879	7572	6784	4163	4867	5777	4357	3395	6772	7026
TEDH-1025300	ERCC4	4966	6121	5293	6311	3769	3635	4400	4054	4821	3258	4531	4693
TEDH-1025299	ERCC4	3645	4739	4132	4630	6300	4882	6435	5428	3968	2375	6894	5301
TEDH-1025305	ERCC5	6412	8173	6339	7838	6320	5061	5327	4527	7704	4408	8104	6877
TEDH-1025306	ERCC5	6693	8033	7321	8537	5840	5031	4214	4084	5103	4431	8691	7681
TEDH-1025303	ERCC5	2443	2805	2530	2960	1558	1406	1432	1624	2120	1885	1371	1988
TEDH-1025307	ERCC6	9033	10742	8822	10998	12591	10650	8435	8489	9021	5975	14535	13957
TEDH-1025311	ERCC6	7936	8759	7449	9860	11824	11524	9664	7911	8369	5898	10748	11176
TEDH-1025308	ERCC6	7269	8027	6436	8723	7649	6474	4934	5200	7045	5564	8983	7624
TEDH-1025319	ERCC6L	8571	9884	8719	10949	6063	5193	5734	4702	7837	5558	9462	6406
TEDH-1025321	ERCC6L	3911	4810	3906	5288	4290	3976	3292	3383	3456	2556	3782	4085
TEDH-1025317	ERCC6L	8312	9508	8489	10153	5575	4532	4611	3846	5035	3140	6010	4901
TEDH-1025320	ERCC6L	4053	4900	4059	5182	7381	5860	4898	4851	4636	3146	5218	4909
TEDH-1025326	ERCC6L2	7080	7809	6361	8584	7296	8211	6718	4743	8321	5020	11491	9724
TEDH-1025323	ERCC6L2	13103	13660	11159	15740	10419	9702	9083	7903	14500	9868	16353	16649
TEDH-1025325	ERCC6L2	6619	7002	5833	7972	7197	5790	5818	5668	7947	6398	11085	14416
TEDH-1025328	ERCC8	1499	1702	1555	1876	1425	2101	1299	1227	1139	1050	2287	3039
TEDH-1025330	ERCC8	2320	2729	2585	3007	3512	2788	2103	2932	2202	1639	2758	2159
TEDH-1025329	ERCC8	15718	16763	12766	19653	18039	17926	15567	13935	18439	13140	25517	20736
TEDH-1025327	ERCC8	9723	10391	8476	11766	11687	9451	11115	7683	10624	6238	12849	12469
TEDH-1025331	ERCC8	10863	12655	10518	15386	16678	15423	12236	10390	15249	11643	17402	18154
TEDH-1025525	ESCO2	3576	3950	3180	4109	5384	4212	5267	4160	3477	2408	2742	2962
TEDH-1025527	ESCO2	13764	15138	13374	16048	16957	12899	14316	10939	12962	8829	14030	13990
TEDH-1025528	ESCO2	5368	5704	4549	5968	7873	7205	5438	4651	5543	3713	8488	7167
TEDH-1025616	ETAA1	4844	5426	4972	6298	6480	6536	3993	5123	5751	4313	7954	7154
TEDH-1025615	ETAA1	5674	6282	5462	7220	6099	6384	5164	4080	6283	4289	7917	5502
TEDH-1025617	ETAA1	2962	4233	4112	3809	3356	2316	3073	2991	3544	2267	3609	3339
TEDH-1025614	ETAA1	9758	11219	9784	13041	16255	16609	16099	14124	13734	10117	16730	15684
TEDH-1025789	EXD2	2418	3042	2681	3268	3165	2375	3224	4209	3321	2052	2497	2690
TEDH-1025792	EXD2	672	770	573	811	1050	1372	842	838	762	339	845	790
TEDH-1025791	EXD2	6431	7925	6294	8863	10744	8017	7715	6121	7540	5732	8887	8250
TEDH-1025790	EXD2	5663	6609	6300	7217	6660	5201	4880	5345	7256	5578	6581	6741
TEDH-1025800	EXO1	6919	7500	6172	8928	7585	6034	8354	6000	10227	7920	12675	11360
TEDH-1025799	EXO1	6523	6987	5768	7202	4691	4586	4360	2792	7159	4710	6420	6853
TEDH-1025801	EXO1	3069	3887	3281	3761	4472	3687	3153	2730	2833	2082	3859	4138
TEDH-1025803	EXO5	12398	12889	10215	13635	10215	8076	5537	5822	8754	7963	11183	13061
TEDH-1025802	EXO5	1411	1449	1283	1623	1590	2197	1887	1290	1486	1299	2177	1992
TEDH-1025805	EXO5	6217	6739	5113	7635	6426	5237	5105	4672	7458	5241	10531	8678
TEDH-1025804	EXO5	2379	2787	2246	3091	3185	2746	2613	3646	2820	2188	4059	3547
TEDH-1025954	EYA1	7384	8970	7815	9196	8481	6966	6393	5973	5223	4701	7996	8957
TEDH-1025955	EYA1	4219	4976	4378	4955	5305	5665	4686	3880	3786	2836	5051	3298
TEDH-1025956	EYA1	11319	11566	9467	12919	15182	13209	12442	15316	14602	10380	16064	16558
TEDH-1025960	EYA2	2136	2577	2120	2841	3789	3636	1749	1977	1222	1414	3621	2483
TEDH-1025959	EYA2	0	0	0	0	0	0	0	0	0	0	0	0
TEDH-1025961	EYA2	3181	3784	3536	4406	4671	4919	4490	4126	3509	2143	3228	3026
TEDH-1025957	EYA2	3944	4520	3607	4843	4517	4015	3246	3057	4145	2563	4056	4170
TEDH-1025963	EYA3	5235	6012	5022	6101	5176	3613	3008	3751	4030	2538	6353	6816
TEDH-1025964	EYA3	3916	4555	4006	4899	3825	3414	3456	3166	2884	2167	4014	4484
TEDH-1025962	EYA3	1974	2222	1975	2233	1878	2228	1294	1038	1446	873	2498	2460
TEDH-1025966	EYA3	1052	1275	1210	1466	1739	1207	1516	970	843	740	1972	1026
TEDH-1025970	EYA4	10526	12968	10740	13512	14351	11944	15810	11812	10947	7241	15260	14231
TEDH-1025971	EYA4	21530	24247	20330	27571	30924	27883	22098	21440	25294	18815	32108	31957
TEDH-1025969	EYA4	10434	11814	9526	13253	15677	14797	13072	10479	10615	6685	15403	15837
TEDH-1025985	EZH2	1756	2266	1658	2306	3370	2822	3064	3118	1618	1510	2078	2753
TEDH-1025986	EZH2	9090	10444	9486	11316	15296	15401	11060	10305	12572	9903	13335	14407
TEDH-1025982	EZH2	5665	6879	5814	6547	5499	5340	5127	4351	6587	4345	5576	4401
TEDH-1025984	EZH2	6442	7837	6638	8641	8668	7468	8165	7518	5988	5524	11432	7512
TEDH-1025983	EZH2	6165	7082	6076	7066	11179	9373	6100	7074	5801	5137	7536	5635
TEDH-1026166	FAF1	4375	4745	3980	5267	4205	4247	4897	4017	4939	3775	5819	5162
TEDH-1026164	FAF1	0	0	0	0	0	0	0	0	0	0	0	0
TEDH-1026162	FAF1	13563	15056	12109	16533	15687	11054	11845	10180	14390	10047	19320	17183
TEDH-1026163	FAF1	1540	2070	1483	2142	1795	1919	1354	1027	1497	1105	1755	1989
TEDH-1026348	FAM122A	5896	7128	5995	7506	7480	6191	6045	6115	6416	4172	6849	7935
TEDH-1026349	FAM122A	5645	6990	6123	7844	5428	5768	5387	3611	4619	2708	5977	6007
TEDH-1026346	FAM122A	4508	5514	4844	5725	5652	5114	4050	4046	3979	3041	6338	4856
TEDH-1026345	FAM122A	5792	6633	6147	7658	8041	6049	5492	4422	4958	3207	7338	6125
TEDH-1026707	FAM175A	4421	4598	3774	5396	5666	6179	4237	4180	6826	4628	7032	6293
TEDH-1026705	FAM175A	2260	2428	2086	2786	2951	3368	3189	2501	2510	1521	3896	4323
TEDH-1026708	FAM175A	8693	9765	8475	10468	10358	9325	7348	8459	7446	6575	10390	11168
TEDH-1026713	FAM175B	6850	7986	6718	9166	12468	12420	7913	8745	8365	6824	12435	12082
TEDH-1026714	FAM175B	3793	4035	3234	4195	4406	4890	3979	4992	4427	3442	4397	4037
TEDH-1026725	FAM178A	9806	11343	10709	11843	6204	5774	4640	3437	5695	4235	8990	6981
TEDH-1026727	FAM178A	15707	18081	14628	19220	9286	7414	7132	6314	16426	10215	15788	13906
TEDH-1026726	FAM178A	9320	10763	8813	11251	3085	3519	3673	4441	7047	3997	6865	5865
TEDH-1027143	FAM35A	11028	12896	9971	14044	9235	8022	7787	7140	9586	6078	13694	13727
TEDH-1027144	FAM35A	1678	1974	1609	2125	948	1170	954	1095	1554	639	1861	1187
TEDH-1027147	FAM35A	2065	2346	2162	2729	2706	2028	1787	1637	2855	1712	3705	2300
TEDH-1027561	FAN1	6748	7406	6000	8287	8689	7373	10609	7165	7715	5328	9760	9952
TEDH-1027562	FAN1	2152	2485	2116	2901	2910	2493	1940	2052	2047	1730	2505	2800
TEDH-1027564	FAN1	7429	8763	6987	9699	9188	7577	7250	6767	7363	5914	12536	10157
TEDH-1027566	FANCA	8621	9811	9017	10931	14131	10138	10680	9820	10910	6970	11680	10775
TEDH-1027569	FANCA	4015	4519	3913	5121	4592	2833	3748	2681	4683	3163	6281	5525
TEDH-1027567	FANCA	3423	4045	3313	4530	5007	4034	3262	2954	5560	3801	4897	4714
TEDH-1027574	FANCB	4581	5158	4307	5472	5919	6212	6301	6502	4975	4555	7384	5742
TEDH-1027572	FANCB	4424	4835	3959	5573	5541	5101	5357	5526	5076	3271	7547	6712
TEDH-1027573	FANCB	2370	2873	2389	2679	3187	2384	2520	1411	2244	1419	2336	2256
TEDH-1027576	FANCC	9884	11556	9211	11967	12241	9992	8085	7731	12685	8228	14255	10501
TEDH-1027580	FANCC	5029	6004	4736	6113	2477	2266	1581	1029	3704	1596	2652	2986
TEDH-1027577	FANCC	3323	3650	3435	3847	3611	2665	2452	2372	2242	1516	2064	2873
TEDH-1027579	FANCC	3999	3870	3084	4809	3878	3115	4077	3438	5663	3673	6075	6220
TEDH-1027585	FANCD2	8001	9339	8148	10087	10930	7522	9859	8117	7743	5475	7264	7237
TEDH-1027583	FANCD2	2148	2246	1968	2502	2441	1608	2820	2681	2260	1422	2164	3006
TEDH-1027584	FANCD2	4797	5652	5142	6567	7235	6359	5543	5492	6345	4052	7257	6159
TEDH-1027592	FANCE	5099	5890	4680	6154	6549	4589	4399	4354	6224	4341	6505	5512
TEDH-1027591	FANCE	16446	17794	13832	19665	20660	13217	15084	13833	20057	13018	23573	21563
TEDH-1027594	FANCE	0	0	0	0	0	0	0	0	0	0	0	0
TEDH-1027593	FANCE	2721	3099	3345	3537	1886	1624	2358	3064	2053	1779	2702	2871
TEDH-1027599	FANCF	0	0	0	0	0	0	0	0	0	0	0	0
TEDH-1027598	FANCF	7852	9047	7237	10468	8785	7147	9091	5588	11019	8781	13189	11809
TEDH-1027597	FANCF	3758	4302	3785	4041	1632	1025	815	1330	1717	2421	2220	3599
TEDH-1027596	FANCF	1552	1991	1831	2009	982	581	780	707	1604	1312	799	978
TEDH-1027604	FANCG	6692	6898	5797	7898	3734	3013	4166	2523	5904	4177	10208	7385
TEDH-1027601	FANCG	0	0	0	0	0	0	0	0	0	0	0	0
TEDH-1027605	FANCG	8398	10592	9212	11012	10797	8692	7528	5605	8855	5195	12375	8962
TEDH-1027609	FANCI	11905	12970	11392	14111	13677	10964	12341	9893	13506	10073	13835	13733
TEDH-1027610	FANCI	7534	9224	7495	9469	8117	6148	5074	5094	7380	5066	9026	7527
TEDH-1027607	FANCI	1110	1187	1034	1585	1589	1022	1573	1692	1468	767	1932	1589
TEDH-1027608	FANCI	9513	9596	8062	11115	10274	8067	10655	7158	10388	6643	12959	10224
TEDH-1027614	FANCL	7187	7969	6513	8064	7727	6147	5416	5679	6599	5297	9640	7492
TEDH-1027612	FANCL	1033	1244	1076	1430	781	1303	1263	1466	1181	355	1251	2322
TEDH-1027611	FANCL	16381	18620	15650	20464	22298	17859	18111	20095	17541	11850	24804	20465
TEDH-1027613	FANCL	4757	4875	3773	5632	4256	2735	3717	3894	4757	3881	5930	6197
TEDH-1027616	FANCM	4775	5857	5122	5953	4860	4108	4689	2832	4814	2210	5008	3923
TEDH-1027618	FANCM	14965	16148	12858	18849	12209	9027	7931	6190	16125	10462	20715	17772
TEDH-1027619	FANCM	8663	10710	9249	10987	11418	7295	6913	7940	8387	5193	9449	9553
TEDH-1027617	FANCM	2350	2758	2476	2714	1726	921	1137	1463	2880	1620	1926	1550
TEDH-1027933	FBXO18	6896	7557	5783	8264	6752	7239	4805	4499	9676	6334	9345	7479
TEDH-1027931	FBXO18	2430	3158	2876	3304	1853	2049	2370	1514	2616	1581	4167	3467
TEDH-1027932	FBXO18	8280	10029	8326	10514	11110	11607	8048	9142	10108	8250	11195	14238
TEDH-1027934	FBXO18	2047	2460	2189	2466	2732	2309	1594	1451	2605	1505	3614	3106
TEDH-1027946	FBXO22	5191	5853	5285	6129	5830	4386	4149	3004	5777	2858	5777	7434
TEDH-1027949	FBXO22	8358	9308	7199	10400	13341	10928	13508	13727	11607	9804	14912	14528
TEDH-1027945	FBXO22	1174	1432	1418	1548	1369	1503	370	1052	742	972	1187	1824
TEDH-1027947	FBXO22	1386	1421	1200	1802	1135	986	968	870	1110	946	1403	1479
TEDH-1027948	FBXO22	2223	2454	2320	2480	2194	1224	1373	1396	2221	1695	1861	2742
TEDH-1028124	FBXW7	2574	2811	2380	3092	3362	2615	3014	3083	3134	3479	3967	5060
TEDH-1028120	FBXW7	9573	10706	9465	12345	20306	17557	15176	13790	14937	10807	17328	17225
TEDH-1028123	FBXW7	11368	12089	9745	14266	16068	11466	13757	11308	20343	19543	31165	31492
TEDH-1028342	FEN1	7834	8999	7528	9476	8313	4961	7129	6138	7704	3978	8777	7941
TEDH-1028343	FEN1	7702	9100	7791	9698	5625	4695	5198	3487	6522	3534	5859	6670
TEDH-1028341	FEN1	7760	8920	7325	9790	8230	6498	7945	5230	7977	4144	10653	8341
TEDH-1028339	FEN1	4668	4742	4655	5130	2948	1687	2844	3160	2029	2006	3218	3144
TEDH-1028745	FIGNL1	16481	19203	15285	20606	12449	11104	11048	11261	16658	11088	21919	18849
TEDH-1028746	FIGNL1	1981	2413	1824	2563	2186	1939	1668	1725	2817	1815	3227	3422
TEDH-1028744	FIGNL1	4730	5242	5033	6110	3870	4817	4803	5164	3754	3672	4352	4134
TEDH-1029355	FOXM1	2938	3249	2703	3375	2654	2304	2647	1822	1660	1273	3005	2585
TEDH-1029357	FOXM1	2555	2895	2509	3205	3518	2563	2559	1479	2448	1873	2206	2703
TEDH-1029358	FOXM1	14590	16432	14267	16706	12811	10249	8411	9930	9481	7965	11429	12116
TEDH-1029356	FOXM1	6262	7669	7500	7663	5209	5621	6433	5350	4284	2753	5359	4963
TEDH-1029374	FOXN3	4114	4544	3695	4915	6024	4629	4233	4299	4058	2651	5513	5460
TEDH-1029370	FOXN3	1706	2121	1828	2218	2756	1725	1167	1145	1777	914	1899	2099
TEDH-1029373	FOXN3	4046	4314	3996	5078	5871	5069	4966	4200	5587	3505	5440	7070
TEDH-1029389	FOXO3	13674	15258	12554	17713	22903	24203	21358	23288	21419	14374	24025	24567
TEDH-1029386	FOXO3	691	811	711	936	990	743	236	733	738	496	902	412
TEDH-1029385	FOXO3	10989	12349	10635	13462	17343	16021	12934	12716	12853	9981	15508	15393
TEDH-1029994	FZR1	3012	3623	2936	3815	3368	2661	3778	2475	3479	2140	4683	3968
TEDH-1029996	FZR1	4037	4573	3908	4818	2961	2534	2211	1636	2378	1637	3272	2793
TEDH-1029995	FZR1	2737	2887	2778	3136	2202	1895	2799	2580	3148	1602	3220	2708
TEDH-1029993	FZR1	6230	7615	6257	7805	4049	2634	3728	2605	5234	3025	6422	6676
GABBR1_3	GABBR1	6037	6945	6009	6954	5406	5197	5984	5557	4778	4323	6764	8291
GABBR1_1	GABBR1	4778	5955	5436	5946	3929	3699	4680	2823	3951	2608	5142	5428
TEDH-1030204	GADD45A	6680	8178	6886	8704	8259	8791	8081	7475	9124	4941	8483	7035
TEDH-1030203	GADD45A	5683	6814	5643	7610	10019	9062	8175	6870	6530	5155	11852	10137
TEDH-1030200	GADD45A	1859	2098	1761	2534	2327	2250	946	1255	1958	1228	3327	2190
TEDH-1030201	GADD45A	6521	8251	7231	8569	8111	7254	7122	7833	6101	4592	9515	8737
TEDH-1030211	GADD45G	4339	5095	3868	5335	6540	6370	6977	6168	6404	4210	5680	7366
TEDH-1030210	GADD45G	12762	14748	12928	15654	19559	14637	13300	12296	14204	10214	15286	17786
TEDH-1030212	GADD45G	2616	2907	2408	3292	4418	2952	1966	2685	2761	1578	3507	3314
TEDH-1030213	GADD45G	8144	9428	7352	10552	12587	10573	10401	10459	10549	7376	14337	12787
TEDH-1030522	GAR1	3302	3831	3317	4136	2891	2791	2514	1595	2175	1645	2935	2424
TEDH-1030521	GAR1	1586	1789	1705	2038	717	504	190	303	936	874	1897	1069
TEDH-1030523	GAR1	5825	6357	4805	7361	8494	6591	4635	5847	5312	4020	7854	6223
TEDH-1031046	GEN1	11803	13235	11567	14660	17292	14826	16646	13808	13494	10438	18939	18554
TEDH-1031043	GEN1	4838	5593	5239	5922	4768	4732	3782	4487	3831	2884	4783	6187
TEDH-1031045	GEN1	8440	9301	6989	10285	10889	8212	9779	9309	10604	8121	11173	11854
TEDH-1031573	GLG1	6273	6774	5221	7267	5881	4792	5150	4469	7338	4814	7344	7299
TEDH-1031575	GLG1	10310	11432	9281	13029	13402	15301	14063	13647	12287	9069	17027	15795
TEDH-1032527	GPI	1328	1558	1387	1675	1021	1271	1512	531	1074	566	801	542
TEDH-1032528	GPI	8322	10044	8704	10155	9153	7102	4754	4864	6016	3583	4375	3860
TEDH-1032531	GPI	4195	4579	4083	5280	6291	5407	5016	5168	4882	3783	5426	4676
TEDH-1032530	GPI	2108	2601	2228	2894	2260	1452	1011	1185	2053	708	1875	1532
TEDH-1033018	GPS1	13668	15729	13401	16209	8271	6836	5793	6272	6709	3511	7762	5961
TEDH-1033020	GPS1	5231	6215	4537	6305	3349	3734	2927	1490	3249	1937	2740	1945
TEDH-1033017	GPS1	5777	6814	5937	6964	4048	2673	2450	2222	2658	1434	4821	5053
TEDH-1033674	GTF2H1	8726	10483	8290	11227	12920	11606	10253	8423	9382	7132	11546	11226
TEDH-1033673	GTF2H1	3404	3857	2971	3910	3144	2317	2137	1210	1769	1766	3245	3820
TEDH-1033676	GTF2H1	4949	5809	4756	5703	2816	2087	3265	2289	2044	1454	2634	2572
TEDH-1033681	GTF2H2	17877	19375	14553	19542	8107	6068	6639	6332	9129	6198	10900	11119
TEDH-1033677	GTF2H2	6321	7661	7245	8684	6618	4651	4749	4534	6450	3575	7241	5095
TEDH-1033680	GTF2H2	0	0	0	0	0	0	0	0	0	0	0	0
TEDH-1033678	GTF2H2	5733	6397	5846	6937	6311	5186	5151	4748	6647	3196	6717	8390
TEDH-1033693	GTF2H3	14797	16588	12406	19181	31432	26152	22121	18128	20510	14307	24251	23662
TEDH-1033696	GTF2H3	6037	6741	5750	7276	8296	5295	5562	5060	5603	4231	6157	5299
TEDH-1033692	GTF2H3	3547	3946	3550	4147	2559	2468	2487	1820	2526	1647	2937	3225
TEDH-1033695	GTF2H3	4712	5625	4921	5653	6452	4941	3896	4421	4915	3727	5018	5423
GTF2H4_2	GTF2H4	0	0	0	0	0	0	0	0	0	0	0	0
GTF2H4_5	GTF2H4	15082	16342	13951	17162	11219	7633	8026	5679	9645	5237	9226	8659
GTF2H4_4	GTF2H4	8941	9368	7866	10131	9281	6926	6586	5304	7015	4364	7739	9431
GTF2H4_6	GTF2H4	16236	18375	14907	19570	9815	8880	5918	6344	8661	5779	10070	8517
TEDH-1033700	GTF2H5	6435	7208	5518	8628	6593	6694	5591	4796	8865	4609	8545	8214
TEDH-1033698	GTF2H5	3823	4774	3658	4942	2549	1744	2343	1904	2476	2036	3928	3116
TEDH-1033697	GTF2H5	1727	2122	1633	2042	2302	1649	2208	1780	2056	872	2465	2448
TEDH-1033699	GTF2H5	5065	5925	4867	5825	4414	2972	3134	1579	4562	2916	4815	3941
TEDH-1034009	H2AFX	0	0	0	0	0	0	0	0	0	0	0	0
TEDH-1034011	H2AFX	3525	4143	3154	4849	5505	4195	5026	3046	5605	4249	5523	5925
TEDH-1034010	H2AFX	11033	12788	10587	13516	10481	9148	7971	7314	13468	8593	17486	13076
TEDH-1034018	H2AFY	11774	13656	12005	15166	16195	13923	11467	11336	13944	9781	15581	16028
TEDH-1034017	H2AFY	3816	4836	4152	4642	4051	4197	3661	3912	3494	2169	4606	3792
TEDH-1034019	H2AFY2	3823	4259	3538	4453	4778	3866	3241	3625	3635	2553	3675	6394
TEDH-1034020	H2AFY2	3730	4063	3215	4584	2432	2551	2290	2383	3395	2103	3410	4995
TEDH-1034021	H2AFY2	8704	10144	8299	10865	11735	12957	13382	14612	11687	7131	14840	14655
TEDH-1034023	H2AFY2	3683	4168	3199	4580	4169	3462	3806	3210	3640	3513	4720	4715
TEDH-1034024	H2AFZ	5397	5922	4365	6122	5612	7128	4406	3962	5557	4903	6330	8541
TEDH-1034027	H2AFZ	4231	4672	4145	4812	4019	3579	2573	2083	3297	2435	4436	3824
TEDH-1034028	H2AFZ	1302	1407	1137	1555	2329	2273	952	1385	1580	1126	2094	1362
TEDH-1034040	H3F3A	6654	7798	7463	8277	5978	5476	3467	3573	7545	5387	7434	6743
TEDH-1034042	H3F3A	11459	13427	11193	14819	14518	10488	12241	8684	13991	9561	16438	16467
TEDH-1034043	H3F3A	0	0	0	0	0	0	0	0	0	0	0	0
TEDH-1034048	H3F3B	5028	4978	3987	5957	6380	5971	5494	4198	5639	4709	7312	6707
TEDH-1034046	H3F3B	6899	7966	7293	8048	4362	2508	3633	2172	5168	4875	3553	4563
TEDH-1034044	H3F3B	3304	3700	3487	3676	2114	2359	2785	1638	1870	1413	3059	2887
TEDH-1034424	HDAC1	12965	15290	13439	15577	13779	13112	13172	11515	11854	8133	12547	14315
TEDH-1034427	HDAC1	9355	10793	9493	12066	11488	9925	8566	7367	9555	5779	13750	13330
TEDH-1034423	HDAC1	13295	15498	13164	16856	14619	12606	12512	12472	14845	10791	15888	16151
TEDH-1034426	HDAC1	6516	7376	6002	8162	6537	6016	5135	4504	6714	4407	9120	8578
TEDH-1034425	HDAC1	7573	8887	7931	9977	10157	9670	7580	8127	8037	5756	9888	9685
TEDH-1034430	HDAC10	8734	9656	8297	10356	10395	7690	5231	5722	8513	5470	10215	10107
TEDH-1034428	HDAC10	4357	5032	4538	5050	4696	4414	6103	5648	3695	3874	4693	5313
TEDH-1034431	HDAC10	3461	3885	3285	4401	4023	4426	2853	3723	4003	3155	4139	3222
TEDH-1034439	HDAC2	6773	7668	6410	8781	8933	7401	6618	6684	8327	6342	10125	10563
TEDH-1034441	HDAC2	4652	5661	4798	6303	3149	3471	3422	4210	5437	3763	7170	7400
TEDH-1034442	HDAC2	5258	6079	4819	6620	7543	5881	6302	5418	6676	4810	8432	7744
TEDH-1034443	HDAC3	9300	10313	8966	11330	10435	7643	8009	6836	8466	5124	10619	8276
TEDH-1034445	HDAC3	4581	5386	4706	6454	4204	2837	3954	2595	4451	2011	6062	4798
TEDH-1034444	HDAC3	4162	5131	4464	5014	2944	3213	2679	1372	2687	1237	2773	1653
TEDH-1034446	HDAC3	8757	10196	8588	10635	9109	6498	6717	5435	6949	3606	8924	7702
TEDH-1034452	HDAC4	12247	14648	12271	16464	19872	18768	18737	15460	15446	9142	23827	17446
TEDH-1034451	HDAC4	1607	1981	1589	2115	1788	1634	810	1553	1419	893	1240	1844
TEDH-1034448	HDAC4	5829	6440	5373	7191	5837	5833	4462	4059	7223	4707	6549	8070
TEDH-1034474	HDAC9	3564	3938	3876	4503	4131	3828	2904	3499	3525	2431	3939	4376
TEDH-1034477	HDAC9	10967	12074	9213	13682	16185	14879	12301	13880	15168	11299	19567	17212
TEDH-1034476	HDAC9	9570	10396	9011	11622	11296	10476	7537	8126	9233	6750	12746	11957
TEDH-1034475	HDAC9	4064	4620	3843	5068	3749	5140	5140	5469	4911	3185	6178	5906
TEDH-1034473	HDAC9	1949	2341	2038	2239	1196	1354	1455	1196	2338	1757	2261	1812
TEDH-1034626	HELB	15506	16686	13856	18536	18538	17285	16077	14280	19719	12326	19393	21590
TEDH-1034625	HELB	9427	11157	9515	11920	9600	9815	9529	7423	8995	5868	10055	10896
TEDH-1034623	HELB	6391	7508	6513	7405	4008	3702	3109	3770	5710	4613	7498	6394
TEDH-1034624	HELB	6997	7639	6622	8279	7638	7342	7056	7667	7727	5237	7040	8923
TEDH-1034628	HELLS	12342	13664	11386	14275	12645	8835	8662	8495	10511	7673	14535	14669
TEDH-1034631	HELLS	16918	13423	13708	15532	9838	7198	7057	7551	13663	14521	13041	18235
TEDH-1034632	HELLS	13733	16544	14337	18866	19386	17475	14599	12736	16897	12370	16390	17248
TEDH-1034637	HELQ	4568	5370	5054	5570	4181	3677	4603	3562	5301	3110	4465	4507
TEDH-1034634	HELQ	7568	7972	6074	8910	7547	6447	5395	5524	8417	6893	9763	10875
TEDH-1034633	HELQ	7072	8057	6681	9525	7021	6652	7720	7805	9177	5756	11160	10001
TEDH-1034702	HERC2	4115	4553	4204	4984	3206	2799	3193	2457	3131	1844	4616	4500
TEDH-1034700	HERC2	1018	1359	952	1350	2087	1205	787	924	911	747	1302	847
TEDH-1034701	HERC2	3537	4439	4108	4750	4401	3576	4307	3945	3870	2148	5451	4229
TEDH-1034735	HES1	9672	10525	8781	12010	9939	8386	6884	7666	11824	9154	18175	14357
TEDH-1034734	HES1	8545	9548	7949	9982	10957	9954	11595	7250	9070	6778	11957	12195
TEDH-1034737	HES1	9046	10173	9248	10647	11809	10056	11356	8803	10157	7416	12822	11770
TEDH-1034823	HFM1	6620	7797	6046	7902	8276	8514	8479	7702	8066	5968	9578	9660
TEDH-1034826	HFM1	17633	19073	15569	20834	21342	18685	17493	15218	18428	14209	23722	22200
TEDH-1034979	HINFP	11468	13883	12121	14357	8046	7845	5980	6556	6605	3640	7142	6084
TEDH-1034978	HINFP	4537	5290	4694	5555	5917	4615	5417	4105	4064	2867	5816	4426
TEDH-1034980	HINFP	11685	13302	10221	14655	7874	7112	6005	5426	7525	4765	8829	8210
TEDH-1035010	HIPK1	9491	11178	9138	11817	9489	11081	10725	12093	8071	5781	11429	12956
TEDH-1035008	HIPK1	3450	3882	3614	3897	3765	2868	3214	1568	2528	1341	3899	2414
TEDH-1035006	HIPK1	2718	3394	3082	3506	2997	2841	1069	1992	2298	2086	3641	2696
TEDH-1035015	HIPK2	15657	18459	14300	20599	19137	18392	17131	15253	20578	13579	25689	22175
TEDH-1035011	HIPK2	1650	2239	1897	2347	1647	1623	1896	1428	2354	1452	1566	1799
TEDH-1035013	HIPK2	6667	7904	7101	8936	8702	10492	8364	8250	7070	4461	7964	6937
TEDH-1035012	HIPK2	9005	10256	7412	11320	12019	10166	10096	10937	11630	7873	16443	13338
TEDH-1035014	HIPK2	4637	5762	5121	6142	6266	5307	4301	4558	5314	4239	6197	4933
TEDH-1035432	HLTF	11705	14254	12586	15954	18972	18222	16866	14653	15835	10186	17432	14312
TEDH-1035429	HLTF	5907	6516	5371	7595	8102	9041	7580	6449	7099	5323	11472	10332
TEDH-1035428	HLTF	2590	2885	2509	3138	3681	2852	3686	2852	2912	2201	3210	3423
TEDH-1035482	HMGA1	4466	4985	4904	5320	3474	2205	2342	2021	3288	1948	3100	3430
TEDH-1035479	HMGA1	2250	3059	2892	3127	1556	909	902	431	1574	1183	1615	2296
TEDH-1035480	HMGA1	12572	14457	10782	15057	7226	4922	4000	3508	9487	5346	8542	8674
TEDH-1035481	HMGA1	4733	5672	4660	5710	7021	5778	3567	3064	5534	3057	6110	7738
TEDH-1035486	HMGA2	9018	10148	8378	11333	12324	10044	9530	9106	9676	7123	16745	12008
TEDH-1035484	HMGA2	4427	5240	4767	5909	1918	2175	1641	1625	2400	1630	3523	2009
TEDH-1035483	HMGA2	5321	6236	5075	6577	4817	5438	3271	2617	5076	2945	6331	4855
TEDH-1035491	HMGB1	9685	10545	9441	12283	15217	13006	12692	11820	10181	7437	15664	16025
TEDH-1035490	HMGB1	29532	32522	24625	36157	35062	28788	22922	24704	36156	24691	49247	40396
TEDH-1035493	HMGB2	8080	9622	8456	10514	12014	10445	10463	8285	9276	7024	9557	10788
TEDH-1035497	HMGB2	9971	11628	9414	12432	10302	9460	6797	7549	9042	6766	12206	12665
TEDH-1035496	HMGB2	5247	6393	5316	6638	6545	5551	4367	5191	6255	4162	6538	5526
TEDH-1035535	HMGN1	0	0	0	0	0	0	0	0	0	0	0	0
TEDH-1035537	HMGN1	3930	4692	3812	5068	2509	1873	2169	1754	3423	2617	4784	4138
TEDH-1035536	HMGN1	2866	3089	2797	3452	2391	2039	1644	1876	3094	1822	3245	2440
TEDH-1035738	HNRNPK	4326	5211	4604	5087	3086	1955	2012	1703	2277	1818	2533	2592
TEDH-1035735	HNRNPK	1879	2123	1899	2042	913	705	779	834	842	641	1074	1901
TEDH-1035739	HNRNPK	4167	5042	4016	5400	1966	2032	1511	1470	2263	1953	2926	2512
TEDH-1035769	HNRNPUL1	6476	7478	6006	7789	9282	7128	7321	6802	6550	4705	10671	11026
TEDH-1035767	HNRNPUL1	8754	9685	8753	10303	5919	5411	5971	4413	9158	5778	11137	10493
TEDH-1035765	HNRNPUL1	4755	5184	4451	5610	3823	2920	4120	3535	4207	3936	6319	6397
TEDH-1035770	HNRNPUL2	7270	8279	7491	9084	10094	7910	9491	5873	9000	5336	11299	10860
TEDH-1035772	HNRNPUL2	7499	8900	7009	9825	12637	10135	8669	9034	9865	7402	11460	11108
TEDH-1035774	HNRNPUL2	2887	3381	3157	3454	2966	2797	2906	2137	2508	1397	3326	2991
TEDH-1036083	HPRT1	4148	5418	4879	5579	5555	4844	5136	5193	4646	2610	7630	7387
TEDH-1036082	HPRT1	4629	5721	4627	6021	8126	7490	4688	6211	5601	3964	7393	7324
TEDH-1036084	HPRT1	6583	7680	5927	8539	11926	9593	9305	9470	7526	6081	9299	9857
TEDH-1036085	HPRT1	3196	3826	3140	4567	5995	4532	5071	4416	5904	3863	4713	3928
TEDH-1036086	HPRT1	4255	4772	4663	5246	6965	5752	5382	5601	4608	3771	5097	6795
TEDH-1036684	HUS1	567	668	699	728	101	199	398	211	466	160	694	414
TEDH-1036683	HUS1	7614	8280	6307	8920	7139	5191	6300	5022	6952	4304	10436	7860
TEDH-1036680	HUS1	2696	2944	2509	3368	4240	3495	4858	2794	3179	2701	4725	4245
TEDH-1036689	HUS1B	4156	4749	4297	5004	3848	3263	3374	2311	4306	3238	4940	5676
TEDH-1036685	HUS1B	43254	50736	44958	53000	64259	56899	45803	48090	49729	35866	58710	53847
TEDH-1036688	HUS1B	2390	2794	2586	3054	3431	3415	1865	2703	1552	1166	3137	2658
TEDH-1036686	HUS1B	13929	14570	11444	16674	25032	21801	17199	19277	19357	13867	23855	24732
TEDH-1036692	HUWE1	4890	5401	5351	5454	4479	4119	4102	3460	3028	1985	4231	4308
TEDH-1036690	HUWE1	3809	4655	4170	5200	2188	2735	1147	1161	2317	1547	3100	2635
TEDH-1036693	HUWE1	7762	9182	7429	9770	5302	3779	3108	3549	4641	2978	7704	4726
TEDH-1036691	HUWE1	4146	4598	3841	4500	2203	1819	1739	1202	1828	1507	2176	2786
TEDH-1036694	HUWE1	3122	3895	3527	4187	2672	2345	2143	2138	2724	1794	3523	2960
TEDH-1036870	ID3	0	0	0	0	0	0	0	0	0	0	0	0
TEDH-1036868	ID3	2136	2481	2104	2479	2715	2110	993	1311	2380	1494	1290	1781
TEDH-1037406	IGHMBP2	2758	3119	2519	3320	3704	3436	2444	2919	2657	2208	3687	3897
TEDH-1037407	IGHMBP2	4805	6078	5498	6600	4723	4686	5649	3538	5456	4139	6924	5416
TEDH-1038118	ING4	4960	6384	5773	6819	8311	5543	4593	3656	5813	3445	7047	7442
TEDH-1038115	ING4	8452	10173	9253	10218	6876	7159	9896	8494	6963	5408	8838	8517
TEDH-1038116	ING4	6872	8041	6714	9185	12083	10722	10383	9578	10193	6540	12364	11033
TEDH-1038163	INO80	4551	4770	3459	5139	3901	3176	3468	3799	3125	2191	4090	3237
TEDH-1038159	INO80	7077	8897	6537	9291	6101	5403	4494	4610	6650	3400	7461	5825
TEDH-1038161	INO80	5600	6115	5290	6420	5276	4216	4283	4327	3885	1935	3899	4322
TEDH-1038160	INO80	4099	5057	4292	5214	3271	2691	1556	2622	3584	1622	2342	1561
TEDH-1038168	INO80B	5929	6540	5931	8139	5807	5470	6766	6147	6213	3209	9341	5520
TEDH-1038165	INO80B	5353	6134	4537	6792	6752	4647	5599	4173	4887	2307	5908	6585
TEDH-1038167	INO80B	2879	3199	2637	3373	1971	1747	2011	1693	2467	1181	3051	2565
TEDH-1038170	INO80C	7310	8607	6826	9209	8547	7775	7022	6237	8637	5058	11514	7576
TEDH-1038169	INO80C	7863	9275	8466	9809	7684	6553	5193	5643	6585	5104	8785	7482
TEDH-1038172	INO80C	11545	12939	10319	14110	11239	8782	8596	7452	10838	6725	13201	11936
TEDH-1038173	INO80C	1497	1899	1600	1829	2148	1620	2383	2099	1715	1009	1855	2205
TEDH-1038176	INO80D	6575	8111	7705	8716	7872	5696	7361	6445	6472	6254	6779	7570
TEDH-1038178	INO80D	3134	3339	3029	3828	3892	3472	1590	2002	3729	2130	3911	4178
TEDH-1038177	INO80D	19606	22340	18518	24607	29261	26412	26081	25463	23812	20061	32729	30292
TEDH-1038175	INO80D	15758	17348	14037	19589	21109	19304	21405	19669	16879	12924	25774	25447
TEDH-1038174	INO80D	10268	11902	10465	12699	14301	12587	12730	11029	10875	7141	11547	14313
TEDH-1038179	INO80E	6375	7017	5762	7861	9931	6174	7847	7067	6676	5512	11050	8016
TEDH-1038182	INO80E	5835	6727	5976	7270	6612	6666	4329	5098	5614	4077	7208	6713
TEDH-1038180	INO80E	13572	14975	12253	17501	22663	19164	18386	18812	20517	13978	22811	18139
TEDH-1038183	INO80E	7218	8375	7524	8818	8833	7412	7151	4812	5809	3462	8329	7210
TEDH-1038181	INO80E	5072	5898	4942	6279	6912	7162	6129	7431	4848	3805	7059	7408
TEDH-1038376	IP6K3	9158	10563	8259	11656	13782	11382	9469	10522	13057	8392	17301	18352
TEDH-1038379	IP6K3	7588	9368	8456	9304	7579	7898	6558	5343	6576	3528	7602	7273
TEDH-1038378	IP6K3	4164	5054	4159	5453	3890	3730	4652	4399	5291	3493	5905	6071
TEDH-1039398	KAT2A	12886	14639	11524	16207	18160	15871	16784	15296	17491	13127	18780	18059
TEDH-1039395	KAT2A	5989	6741	5500	7443	7489	7268	7406	5750	6391	3991	6771	7480
TEDH-1039394	KAT2A	3677	4551	3579	4288	6187	4533	4761	4383	3650	2770	4635	5847
TEDH-1039401	KAT2B	10448	11557	9872	13482	11688	12447	12320	10074	12368	8701	15516	12447
TEDH-1039402	KAT2B	2594	3104	2579	3374	3424	2432	2842	2718	2256	1931	3730	3032
TEDH-1039399	KAT2B	4379	5813	5185	5738	4921	5048	3318	2663	4071	2788	4629	5120
TEDH-1039404	KAT5	8462	8426	6615	9400	5730	4907	5181	4247	4710	4345	5433	6160
TEDH-1039405	KAT5	7123	8647	7442	8740	4614	4015	3597	2320	4514	2320	4676	2940
TEDH-1039406	KAT5	10631	12407	9968	13450	8903	5763	8271	6551	9236	5450	7724	7435
TEDH-1039427	KAT8	3998	4802	3771	5062	3511	2546	1824	1751	2360	1591	3078	2550
TEDH-1039426	KAT8	8057	8903	7767	8830	10822	7946	6841	7115	7246	4656	7267	6826
TEDH-1039425	KAT8	7116	8502	7730	7809	3944	1941	2852	2099	3597	1685	3512	3474
TEDH-1039424	KAT8	9470	11144	9257	11300	3853	3600	3994	3585	4369	1774	4500	4360
TEDH-1040135	KDM1A	7748	9509	8792	9600	7450	5775	7317	4868	6966	5718	10084	8718
TEDH-1040133	KDM1A	5415	5981	5155	6438	4418	2978	3099	2867	5463	4000	6188	6687
TEDH-1040136	KDM1A	2153	2562	2059	2706	2607	2407	1617	2555	2740	2405	2971	2681
TEDH-1040146	KDM2A	3841	4523	3990	4945	2661	2685	2826	1804	3052	1785	3320	3314
TEDH-1040142	KDM2A	4077	4690	3654	4635	2912	1564	3863	2375	3075	1983	3558	2981
TEDH-1040143	KDM2A	1763	1967	1779	2173	1612	2099	2054	1278	2217	1332	2451	1351
TEDH-1040144	KDM2A	1873	2129	1953	2551	1732	1634	941	1032	805	509	1898	1047
TEDH-1040162	KDM4A	19238	21248	16914	24448	15966	11711	15898	12016	18966	11814	23739	21326
TEDH-1040166	KDM4A	1082	1309	1118	1475	1238	1200	1611	930	921	549	1524	1173
TEDH-1040165	KDM4A	5202	5908	5271	6942	6673	6510	8034	6162	5333	4330	7102	5739
TEDH-1040177	KDM4D	2958	3454	3080	3545	3654	2782	3404	2311	2849	2080	3035	2836
TEDH-1040181	KDM4D	3742	4285	4211	3994	3822	4415	3637	3130	3085	2258	2949	3989
TEDH-1040179	KDM4D	4288	5188	3856	5874	7871	6862	6693	6605	6072	4821	5524	7262
TEDH-1040191	KDM5A	12818	14477	11869	15719	13773	12188	12432	11456	15599	10289	18207	15281
TEDH-1040189	KDM5A	2695	3108	2606	3079	2629	1980	1512	2045	2268	1695	3230	4062
TEDH-1040188	KDM5A	5413	6465	5099	7293	6972	6170	6613	5919	7625	5609	8725	8494
TEDH-1040240	KEAP1	1427	1845	1694	1753	4057	5244	2510	3533	2828	2186	2269	3230
TEDH-1040238	KEAP1	2843	3556	3113	3207	5733	6923	3141	5089	7356	8464	3657	5629
TEDH-1040239	KEAP1	0	0	0	0	0	0	0	0	0	0	0	0
TEDH-1040237	KEAP1	3011	3670	3372	3546	4857	5772	3468	3354	3377	3401	3600	5490
TEDH-1040241	KEAP1	1722	1905	1629	2084	4060	2703	2471	2730	1761	1937	2943	3022
TEDH-1040589	KIAA1586	13433	15153	12225	18112	31116	24585	21410	19483	23760	15374	28102	23153
TEDH-1040588	KIAA1586	15008	16277	13194	18714	27920	24951	25733	21204	22014	16720	27730	26447
TEDH-1040590	KIAA1586	3453	4361	3790	4355	4529	3284	4079	3126	2803	1796	3923	4744
TEDH-1041155	KLHL15	7713	8373	6631	9248	6381	7514	5881	5671	6822	6606	9363	8088
TEDH-1041156	KLHL15	2757	3386	2789	3683	3563	3190	2683	2667	2317	2163	3285	4656
TEDH-1041157	KLHL15	6715	7410	5508	8220	8559	8642	7069	6058	8798	6127	10277	9379
TEDH-1041461	KMT2A	9846	10958	9696	11879	15407	11899	12596	13123	11853	7435	12584	12017
TEDH-1041463	KMT2A	4825	5812	5141	6521	3680	2225	2366	2104	4240	2450	3978	2565
TEDH-1041460	KMT2A	7015	7837	6934	8843	7526	4984	4077	5277	6285	4198	8767	7289
TEDH-1041462	KMT2A	9505	10770	8760	11499	10976	10958	10595	9074	10208	6374	14967	13013
TEDH-1042390	L3MBTL1	1079	1290	1188	1424	799	835	838	726	980	699	924	1048
TEDH-1042388	L3MBTL1	7874	8860	6887	10338	9564	7379	5579	5511	8318	6032	10617	10427
TEDH-1042387	L3MBTL1	3448	4182	3563	4864	5121	5034	4384	5707	4421	3097	5605	5082
TEDH-1042391	L3MBTL1	3523	3912	3542	4215	2331	2717	2710	2031	1912	1566	2710	3722
TEDH-1042675	LATS1	6411	7332	5887	7973	13284	11732	11202	9374	9525	6457	11349	10866
TEDH-1042674	LATS1	3351	3789	3189	4817	4231	2988	2652	3435	3016	2298	4881	7277
TEDH-1042672	LATS1	19440	21216	16155	23458	32955	28156	25911	28821	25736	24375	37897	39397
TEDH-1042671	LATS1	6760	7418	6097	8377	9573	8749	8382	7320	9870	7432	12250	12044
TEDH-1042673	LATS1	17066	18379	14460	21481	25116	23674	22759	20902	21388	16882	29855	30419
TEDH-1042679	LATS2	6268	7558	5962	8162	11304	12413	8836	11296	10363	8398	9311	12453
TEDH-1042676	LATS2	21804	24301	18269	28869	47802	45906	35657	41377	40495	38368	45579	53206
TEDH-1042680	LATS2	155	178	150	201	128	87	3	165	627	404	7	283
TEDH-1043339	LIG1	0	0	0	0	0	0	0	0	0	0	0	0
TEDH-1043338	LIG1	11759	14125	11793	14837	12899	11036	11306	11723	11084	7135	14821	12394
TEDH-1043337	LIG1	8278	9188	7290	10130	11483	8699	6941	6206	9588	6365	10625	12130
TEDH-1043344	LIG3	4492	5021	4105	5700	5552	5371	5254	4286	5401	4269	5484	6173
TEDH-1043341	LIG3	6413	7599	6691	8109	5775	6670	6776	6080	4407	3589	8757	6075
TEDH-1043342	LIG3	2566	3466	2980	3854	3871	3919	2488	2629	3434	2778	6344	4566
TEDH-1043347	LIG4	9196	10692	7607	11387	6880	4195	5615	3730	9101	6347	12921	11078
TEDH-1043345	LIG4	4777	5270	4143	6039	5391	3779	3943	2571	5425	4124	7671	6913
TEDH-1043349	LIG4	2042	2442	2148	2544	2663	2208	1890	1526	2199	1522	2992	2425
TEDH-1043698	LMNA	3178	3919	3360	4338	4406	3829	4953	3308	3096	2179	4993	4839
TEDH-1043695	LMNA	0	0	0	0	0	0	0	0	0	0	0	0
TEDH-1043696	LMNA	10869	12181	9669	13919	13081	10182	10931	8340	15812	11652	17520	12645
TEDH-1043699	LMNA	7390	8911	7491	9236	5106	5276	4186	2952	8386	5812	8904	9231
TEDH-1043697	LMNA	8481	9503	7627	10305	9978	5914	5516	5312	8905	5679	8530	8328
LUC_1	Luciferase control	4366	4764	4248	5275	6453	5337	4450	4064	5155	3063	6449	4726
TEDH-1045521	MAD2L2	0	0	0	0	0	0	0	0	0	0	0	0
TEDH-1045519	MAD2L2	7165	7840	6684	8851	6179	5322	5299	4455	7220	3515	8369	6238
TEDH-1045518	MAD2L2	8629	10073	9196	10096	5133	4097	5924	3335	6400	3350	5709	4409
TEDH-1045517	MAD2L2	3225	3916	3198	3757	4434	3517	3518	2385	2665	1675	4390	3369
TEDH-1046203	MAPK14	2322	2713	2515	3041	2319	2288	1293	1440	1889	1283	1727	1887
TEDH-1046202	MAPK14	8568	9624	8300	11293	11365	9523	8646	9389	9042	7631	13272	10138
TEDH-1046205	MAPK14	2494	2884	2444	2913	2714	2007	2225	1727	2464	1836	4073	2892
TEDH-1046204	MAPK14	16449	18133	14065	20867	25704	21196	19975	18351	18048	11640	26306	23307
TEDH-1046237	MAPK8	10515	11199	9095	12530	11213	9288	8517	8484	11127	7706	16356	14265
TEDH-1046241	MAPK8	17123	19544	15782	22039	29341	27773	25188	21741	21085	13795	29376	26244
TEDH-1046239	MAPK8	13003	14930	12184	16231	19078	16880	14919	13773	16083	11835	19431	21000
TEDH-1046271	MAPKAPK2	6971	7900	7055	8195	9048	9295	6933	7159	9664	7567	8691	8884
TEDH-1046269	MAPKAPK2	12246	13687	12089	15107	17682	14814	13822	13447	15196	11684	16339	13333
TEDH-1046267	MAPKAPK2	4640	5783	5184	5884	7041	5323	4321	4195	5739	5412	4660	4242
TEDH-1046268	MAPKAPK2	13611	15119	12954	17162	19771	18135	17977	14353	15552	11244	22874	20436
TEDH-1046396	MARK3	9655	11133	9815	11690	7024	5878	6893	5162	9278	6875	10497	9240
TEDH-1046395	MARK3	1980	2373	1923	2404	2064	1789	2096	2878	1627	1487	2108	1673
TEDH-1046393	MARK3	5309	6079	4961	6810	5834	4977	5272	3765	5675	3614	7726	6513
TEDH-1046464	MASTL	3807	4773	3649	4823	2014	2179	2283	2490	1588	1506	2756	1471
TEDH-1046463	MASTL	5152	5530	4162	5057	2614	1577	2274	2161	2363	1790	2350	3727
TEDH-1046462	MASTL	4107	4659	3857	4827	1836	1561	2038	1176	1448	578	2103	1453
TEDH-1046465	MASTL	3116	3651	2680	3437	2235	1389	1718	1612	1648	1322	1690	2075
TEDH-1046516	MAU2	5241	6055	5689	6266	3776	2431	4597	2606	3890	2252	4981	3134
TEDH-1046515	MAU2	2158	2399	2184	2426	2566	1605	1408	921	1010	632	577	697
TEDH-1046513	MAU2	2313	2611	2206	2753	1407	1106	1506	885	1021	821	1504	716
TEDH-1046539	MB21D1	9951	11826	9478	13121	17705	13695	13145	11975	14470	10472	16120	16073
TEDH-1046537	MB21D1	3996	4741	4032	4710	4165	3220	3861	4283	3123	2834	4553	6637
TEDH-1046540	MB21D1	1446	1880	1642	1928	3594	2957	1628	1341	1693	1255	1782	1480
TEDH-1046588	MBD4	9032	10346	8092	11091	15569	13194	13512	13418	12136	8030	15607	13147
TEDH-1046589	MBD4	14503	16527	12781	18650	21078	18480	16900	16630	15249	12955	23594	24847
TEDH-1046587	MBD4	13445	14452	11186	16611	19441	16787	13077	13730	15176	11580	22607	20721
TEDH-1046591	MBD4	9230	10114	9435	10391	12132	8983	8763	6912	9634	6733	10138	11880
TEDH-1046590	MBD4	13856	15624	12379	18650	24254	23213	18252	17413	18600	13156	23106	26255
TEDH-1046664	MBTD1	2559	2793	2421	2981	2191	1909	2862	2182	2984	1834	3442	3853
TEDH-1046663	MBTD1	7541	8397	6831	9254	6633	5150	3808	4187	6688	4573	9797	9672
TEDH-1046666	MBTD1	10452	11455	9112	13004	10245	8496	6720	6175	10520	6627	14468	13965
TEDH-1046662	MBTD1	11706	13508	10578	14942	17783	13070	12777	11454	13393	9816	19794	16839
TEDH-1046779	MCM10	3267	3952	3267	3974	2777	1732	1912	1712	2031	1592	1509	2232
TEDH-1046777	MCM10	11786	13300	10970	15406	17071	14327	12601	10464	12479	8722	16542	15154
TEDH-1046778	MCM10	12007	13615	11397	14843	10204	10001	11192	9729	11922	9328	14311	15390
TEDH-1046786	MCM2	6420	7249	5400	7515	4943	4173	4323	2620	3784	2301	3297	3003
TEDH-1046782	MCM2	5386	5959	4932	6526	3130	3394	4207	3145	3126	1340	4817	3284
TEDH-1046785	MCM2	13037	14619	11682	16715	10308	9016	5908	5516	8082	4913	8258	9340
TEDH-1046789	MCM3	6456	6954	5925	6776	3142	2251	2858	1746	2373	1143	2010	2552
TEDH-1046787	MCM3	2977	3636	3043	3922	2344	1519	1165	1208	1793	776	2998	1603
TEDH-1046791	MCM3	7443	8563	7389	8694	4225	4137	4174	2659	4127	1566	2404	1987
TEDH-1046794	MCM3AP	4270	5240	4876	5127	4318	3904	3234	2436	3568	2403	5401	4631
TEDH-1046793	MCM3AP	6437	7226	6686	7424	2686	2186	2814	1939	3646	2634	5406	4389
TEDH-1046795	MCM3AP	9216	10705	7716	10704	6525	4635	4765	3713	7076	4021	9193	5652
TEDH-1046798	MCM4	4163	4999	4282	4907	2785	2704	2081	1830	2719	1516	3782	2903
TEDH-1046801	MCM4	1298	1534	1499	1593	774	736	700	825	788	1291	605	1563
TEDH-1046800	MCM4	7953	9186	8012	9627	8464	6565	5184	6344	5533	4936	7931	6357
TEDH-1046803	MCM5	2068	2607	2169	2593	3805	3314	2374	2337	2593	1965	3134	1787
TEDH-1046804	MCM5	5657	6922	6208	6869	3813	2589	2960	2166	2933	1654	3170	3752
TEDH-1046805	MCM5	3210	3369	3256	3548	2035	1757	1689	1323	1805	1109	1917	1529
TEDH-1046802	MCM5	2019	2302	1884	2425	1554	948	1125	821	1506	474	1797	1408
TEDH-1046811	MCM6	10333	11583	9880	12645	11622	10602	10838	10753	10937	6301	13461	10445
TEDH-1046807	MCM6	5134	6096	5412	6172	5968	6134	6068	3952	4058	3004	4544	5518
TEDH-1046808	MCM6	9349	11274	10423	11960	2742	3158	2384	2675	2975	1883	4547	2441
TEDH-1046812	MCM7	8808	10614	9254	11287	4202	4235	4013	2821	4260	2189	3085	3382
TEDH-1046814	MCM7	2510	2908	2358	3137	2297	1757	1634	1104	1937	1342	2253	2779
TEDH-1046815	MCM7	2727	3075	2864	3314	1384	1477	1364	798	1555	1587	1422	2133
TEDH-1046821	MCM8	2669	3430	2860	3559	4482	2758	2530	1962	2729	2209	3529	4035
TEDH-1046819	MCM8	11580	13037	11114	14122	19166	17133	14248	14836	13709	8134	16347	17738
TEDH-1046826	MCM9	2960	3106	2879	3727	3624	2372	2603	2080	3296	1997	4158	2918
TEDH-1046822	MCM9	7713	8862	7272	10136	9969	7957	7694	6790	9838	6355	9709	10085
TEDH-1046824	MCM9	5298	6043	4940	6442	8247	5648	7054	4959	5075	4364	7142	7879
TEDH-1046823	MCM9	2159	2415	2180	2437	1450	1155	1350	803	1367	1129	1681	1725
TEDH-1046856	MCPH1	5999	7715	6437	7697	9077	6772	7095	7155	7485	5253	7974	8816
TEDH-1046854	MCPH1	3568	4565	4302	4415	3453	2805	1946	1352	3895	1980	2013	2432
TEDH-1046853	MCPH1	3659	4150	3328	4479	4620	4330	4298	2764	3812	3340	4703	3260
TEDH-1046855	MCPH1	3852	4633	3862	4415	2891	2037	3385	1947	3916	2753	3970	3106
TEDH-1046860	MCRS1	6338	7882	6388	8346	3711	2801	4715	4242	3958	2239	4407	3544
TEDH-1046861	MCRS1	2775	3276	2808	3296	2851	2625	2146	1738	2697	1445	2791	2322
TEDH-1046859	MCRS1	15609	17838	14971	19134	19065	14752	15891	13893	15639	10308	18070	16732
MDC1_1	MDC1	6574	6773	5983	7674	6530	6714	5904	5378	7796	5500	7771	6379
MDC1_4	MDC1	2048	2240	1691	2301	2100	2377	2596	1535	3109	1926	1065	1963
MDC1_5	MDC1	11778	13353	11680	14368	11398	11411	8943	6835	12465	8057	13941	10921
MDC1_2	MDC1	4610	5244	4583	5472	4628	3191	3412	3112	2604	2125	5895	6095
MDC1_3	MDC1	1744	1596	1262	1791	2134	1327	1366	1011	1447	985	2050	1494
TEDH-1046927	MDM2	13050	14327	11296	15367	8888	5606	7495	5211	17506	11845	20463	16425
TEDH-1046928	MDM2	6110	6988	5496	7384	5641	4658	2723	2705	5411	3657	7100	8379
TEDH-1046930	MDM2	17633	19241	15787	21781	8546	6891	6120	4866	20604	16185	28808	24406
TEDH-1046931	MDM2	6772	7446	6112	8215	10459	7926	6783	5429	9563	5780	10646	12039
TEDH-1046929	MDM2	5932	6866	6350	7567	4414	3655	2624	2552	5792	3655	7552	7615
TEDH-1046932	MDM4	4854	5471	4630	5398	4631	2404	2642	2298	5051	2849	7271	6838
TEDH-1046935	MDM4	6899	7490	6952	8389	3643	2709	4405	3645	8517	5993	9910	9960
TEDH-1046933	MDM4	3292	3522	2887	3796	1547	1767	1776	2051	4397	3553	3421	5088
TEDH-1047260	MEN1	7664	8698	6759	10081	5254	4748	4061	3687	8213	5648	8453	6720
TEDH-1047257	MEN1	4267	5336	4911	5482	3340	2626	2253	1932	2275	2255	4612	4091
TEDH-1047256	MEN1	5616	6550	5353	7283	6872	5157	5529	5604	5950	4315	7078	6770
TEDH-1047454	METTL3	5674	6341	5159	7314	4204	3897	5424	3621	4746	3145	5649	4735
TEDH-1047455	METTL3	6830	7540	6420	8233	6636	5782	5570	4313	5771	3264	6064	5273
TEDH-1047451	METTL3	4576	4937	3945	5514	2521	2397	1974	1517	2615	1160	2624	1211
TEDH-1047734	MGMT	4171	5425	4876	5393	4893	5321	3280	3055	3935	3334	3336	4165
TEDH-1047731	MGMT	4043	4977	4187	4904	4749	3956	5122	5750	5246	3865	3586	4867
TEDH-1047735	MGMT	11943	14126	13279	15097	13677	11326	9709	9012	10662	7945	14848	12075
TEDH-1047732	MGMT	6989	8297	7086	8541	11058	7383	6883	7394	7095	4543	9413	9135
TEDH-1048080	MLH1	2717	3120	2726	3230	2881	2603	2451	2216	2826	2303	3808	3934
TEDH-1048081	MLH1	3612	4390	3600	4623	2591	2784	3102	2896	1736	1716	4316	4922
TEDH-1048082	MLH1	8756	9418	7746	10854	10756	9001	9191	7809	8422	7794	14995	12991
TEDH-1048085	MLH3	7543	8959	7904	9409	7807	7046	6478	5389	8445	5439	8231	9796
TEDH-1048089	MLH3	7511	8558	7014	9838	10030	8803	8900	9505	8509	6005	11149	11360
TEDH-1048088	MLH3	3683	4255	3771	4540	5801	4617	4285	3052	3719	2867	4690	4276
TEDH-1048086	MLH3	4495	5710	4987	5656	4838	4931	4502	4227	4672	3080	4695	6387
TEDH-1048342	MMS19	6024	7196	6061	7265	7092	5443	5042	3547	4983	3002	7020	3860
TEDH-1048344	MMS19	9979	11106	9174	12037	6688	5133	5657	4730	6953	3391	6747	6364
TEDH-1048343	MMS19	6022	6820	6081	7187	3831	3207	4618	2719	4142	2763	5420	4366
TEDH-1048347	MMS22L	8946	10162	7883	11111	6904	6409	5185	4082	6226	3801	9232	5118
TEDH-1048345	MMS22L	5942	6672	5660	7188	7608	5567	6552	5362	4971	4911	7892	6080
TEDH-1048349	MMS22L	8219	9197	7429	9487	8859	7190	6312	5583	5192	3441	7020	8077
TEDH-1048359	MNAT1	18520	20539	16528	22454	24210	16926	20555	18283	18289	12602	23541	19068
TEDH-1048356	MNAT1	4710	5669	5584	5612	3131	1729	2980	2605	2564	1032	2369	2445
TEDH-1048358	MNAT1	0	0	0	0	0	0	0	0	0	0	0	0
TEDH-1048355	MNAT1	0	0	0	0	0	0	0	0	0	0	0	0
TEDH-1048357	MNAT1	0	0	0	0	0	0	0	0	0	0	0	0
TEDH-1048507	MORF4L1	11704	13081	10269	14277	12832	13321	10813	10797	17341	16159	16092	13875
TEDH-1048503	MORF4L1	15634	17752	13501	19701	12401	14393	12316	9033	20474	16214	21120	19233
TEDH-1048504	MORF4L1	3961	4674	4358	4492	2488	1921	3145	3011	3963	2727	3924	5262
TEDH-1048506	MORF4L1	8070	9121	7157	9789	4380	3612	4440	3836	11402	7526	10231	10158
TEDH-1048511	MORF4L2	5253	6467	5223	7055	7002	5772	7808	6314	5595	4187	8927	7217
TEDH-1048509	MORF4L2	0	0	0	0	0	0	0	0	0	0	0	0
TEDH-1048512	MORF4L2	21262	22310	17260	24269	23508	19785	18763	16710	23318	17786	26405	26429
TEDH-1048508	MORF4L2	3979	4621	3629	5386	6448	5575	5988	4363	6577	4460	7118	7285
TEDH-1048510	MORF4L2	4761	5200	4626	5810	3919	3675	3431	3153	4216	2768	6704	6356
TEDH-1048604	MPG	0	0	0	0	0	0	0	0	0	0	0	0
TEDH-1048603	MPG	12817	14293	11338	15631	17156	13349	13873	14260	15224	11552	18529	17980
TEDH-1048605	MPG	7516	8285	7012	9081	10559	8384	6714	7217	7536	6747	10590	11283
TEDH-1048606	MPG	4352	5463	4968	5355	4895	4738	4329	3639	3953	3253	4879	4711
TEDH-1048638	MPLKIP	8331	9413	7839	10138	13327	11402	11473	10189	12442	8476	11982	11002
TEDH-1048640	MPLKIP	12488	15379	13189	16553	11134	10067	9835	8098	12567	8602	18012	12737
TEDH-1048642	MPLKIP	7881	8736	6847	9853	9061	9334	5865	7455	9731	6216	13302	11634
TEDH-1048641	MPLKIP	9520	11949	10136	12533	7982	6986	4719	5622	7993	5515	11409	9287
TEDH-1048729	MPZ	6348	7254	6299	7617	6050	5861	6604	6048	5724	5094	8443	8491
TEDH-1048730	MPZ	10116	11011	9634	11998	14765	12266	11786	11246	11687	7283	16284	15259
TEDH-1048732	MPZ	8130	9790	8149	10187	12781	10807	8181	9312	9722	7667	11199	12607
TEDH-1048780	MRE11A	13833	15933	13678	17654	19524	19498	18900	15967	16104	11942	21717	20065
TEDH-1048778	MRE11A	14231	15964	12796	18403	26698	22770	20443	20459	20618	14295	27063	22500
TEDH-1048779	MRE11A	1559	1996	1650	2088	2143	1566	1440	1209	2048	1113	1432	1116
TEDH-1048781	MRE11A	35801	38571	29669	43502	43733	30100	32253	24168	36446	20359	43509	29212
TEDH-1049394	MSH2	3831	4240	3613	4831	4432	3801	3245	4103	3986	2996	5586	5537
TEDH-1049398	MSH2	9282	11342	10292	12894	13095	11145	10853	8771	10119	6487	15872	12782
TEDH-1049395	MSH2	5477	6291	5387	6589	7726	5847	5118	4638	5471	4129	8780	6841
TEDH-1049396	MSH2	8500	9574	7074	9648	9120	6714	4938	5589	7629	6316	6688	9472
TEDH-1049399	MSH3	1746	2200	1690	2457	3809	3257	3376	2812	1945	1619	2831	3427
TEDH-1049403	MSH3	3747	4284	3162	4788	7507	6303	6904	5964	5255	2944	7506	5180
TEDH-1049402	MSH3	2856	3591	3201	3358	3322	3267	2006	1538	2089	1594	1757	2270
TEDH-1049401	MSH3	3639	4041	3644	4379	5812	3761	3112	3687	4685	4317	3848	5923
TEDH-1049406	MSH4	4021	4863	4263	5052	4340	4143	5512	5254	3439	2989	5829	5023
TEDH-1049404	MSH4	7482	8765	7142	9198	10022	9467	9268	10003	9658	5437	9322	9251
TEDH-1049407	MSH4	18726	21903	17398	24291	24682	23722	22009	22525	22585	17397	31541	28927
TEDH-1049408	MSH4	8493	9081	6977	9937	15857	15585	12887	12095	11074	9444	17147	15346
MSH5_4	MSH5	5422	6613	5992	6373	3581	4340	3615	3684	5317	2872	6076	6028
MSH5_2	MSH5	4200	5024	4273	5752	3471	4503	3366	2792	3317	3217	4828	5269
MSH5_3	MSH5	5843	6873	5596	7112	6387	5578	5394	5009	5122	3801	6039	6317
TEDH-1049413	MSH6	2641	2951	2609	3428	3162	3043	2774	2605	2969	1978	3273	3607
TEDH-1049411	MSH6	8208	8858	7213	10311	7531	6437	8237	7193	8011	5103	10171	9017
TEDH-1049412	MSH6	5458	5876	5269	6331	3787	3881	2853	3490	3505	3593	6214	7193
TEDH-1049410	MSH6	9793	10711	8556	11165	13084	11160	9590	9471	11002	7316	14304	15769
TEDH-1049579	MTA1	8836	9825	7860	10630	9569	9982	10304	8718	9159	8190	11269	11910
TEDH-1049576	MTA1	12715	14697	12547	14463	14853	14011	9949	10870	15725	9094	14506	14634
TEDH-1049575	MTA1	14163	15578	12779	16756	13374	12033	14718	13884	15646	11759	19230	16298
TEDH-1049577	MTA1	17045	21040	18274	21322	13857	11410	10774	10441	16471	10472	17243	14145
TEDH-1049578	MTA1	9221	11100	8455	11643	15191	13935	13051	12440	11396	7509	13896	12667
TEDH-1049581	MTA2	4114	4410	4463	4794	2861	2204	3206	1763	2804	1673	3696	3093
TEDH-1049582	MTA2	18419	21765	19322	23327	18335	16545	16564	13858	15689	10836	23596	22351
TEDH-1049580	MTA2	6846	7977	6045	8272	10305	9911	6258	6853	6194	4858	9647	7638
TEDH-1049589	MTA3	8102	9581	8068	10609	8685	7558	6357	6390	11603	7927	9896	10639
TEDH-1049588	MTA3	4970	6106	5619	5780	5359	4234	5081	4452	4152	2740	5119	5502
TEDH-1049586	MTA3	1923	2123	1580	1950	1968	1812	1198	1259	1516	1097	1904	2284
TEDH-1049821	MTOR	5042	5824	5535	5850	7040	4955	4281	4255	4370	2416	6150	5210
TEDH-1049822	MTOR	15758	19212	15235	20163	9972	8744	7539	6335	8980	5531	12036	9484
TEDH-1049820	MTOR	1621	2015	1796	2343	1680	1576	1525	1109	1185	1120	2531	2412
TEDH-1049987	MUM1	2788	3126	3009	2984	3900	3066	2810	1968	2391	1905	3137	3274
TEDH-1049988	MUM1	13671	15873	11928	17306	12235	11367	10080	8935	18493	11130	22106	18639
TEDH-1049989	MUM1	0	0	0	0	0	0	0	0	0	0	0	0
TEDH-1050002	MUS81	9126	10263	8478	11617	11420	8328	11038	8947	11778	5932	11985	10142
TEDH-1050005	MUS81	7181	8407	6934	8301	9407	8019	7329	5593	6450	4413	7622	6390
TEDH-1050006	MUS81	1227	1625	1389	1667	1675	1752	1118	1768	1981	976	1955	2137
TEDH-1050022	MUTYH	3644	3814	3362	4350	2906	3069	3469	3294	4292	2409	5054	4738
TEDH-1050025	MUTYH	2989	3608	2654	3828	3688	4225	3494	3480	3207	2180	3561	4073
TEDH-1050021	MUTYH	4829	5362	4818	5817	5866	3655	3493	3076	5045	3352	4353	5523
TEDH-1050046	MVP	1062	1342	1250	1395	1955	894	1295	937	1009	492	1663	1334
TEDH-1050047	MVP	9031	10760	8590	12304	11765	11309	7130	8344	12383	9435	16501	13037
TEDH-1050049	MVP	2639	3007	2620	3074	2351	2444	2024	1710	2187	2314	2822	3520
TEDH-1050048	MVP	4297	4581	3993	5158	4552	3691	2490	3253	3610	2800	6046	6941
TEDH-1050114	MYBBP1A	9631	10995	8867	11134	10031	9252	8747	9084	10033	6435	7942	8180
TEDH-1050115	MYBBP1A	2701	3057	2229	3185	3024	2242	1014	815	1934	1009	1869	1113
TEDH-1050111	MYBBP1A	22590	25071	21291	25853	13139	9537	7531	7273	11317	5325	9705	8950
TEDH-1050113	MYBBP1A	4722	6274	5537	6134	3176	2440	4312	2483	2521	1231	3822	3307
TEDH-1050748	NABP1	8818	9968	8011	10512	11891	9610	11734	9061	9535	5548	11839	11363
TEDH-1050751	NABP1	7973	9010	7533	9737	8941	7575	6618	4836	7954	5574	10759	9749
TEDH-1050752	NABP1	5792	6755	5297	7739	7341	6299	5705	6041	7499	5468	8791	9721
TEDH-1050750	NABP1	350	506	420	544	323	695	359	357	438	235	467	299
TEDH-1050753	NABP2	3777	4701	4424	4640	4086	3452	3145	3304	4327	1727	4380	3895
TEDH-1050754	NABP2	11614	12294	10186	14310	17838	14931	14205	13779	14079	8425	16238	18509
TEDH-1050757	NABP2	0	0	0	0	0	0	0	0	0	0	0	0
TEDH-1050755	NABP2	3988	4531	3580	4708	5487	4889	5273	4327	4704	2846	5308	5953
TEDH-1050756	NABP2	7290	8302	6501	9253	10501	8779	9101	7693	8675	8102	12950	11395
TEDH-1050800	NAE1	15080	17033	13478	18446	16743	13673	13091	10053	22443	11809	17559	12493
TEDH-1050798	NAE1	893	968	855	1196	981	669	521	612	1280	358	1901	909
TEDH-1050801	NAE1	11217	13589	11922	14601	12385	11287	12560	8196	11706	7450	15291	12358
TEDH-1050802	NAE1	5918	6418	5064	6905	6385	3613	5080	2685	7018	3377	5317	4117
TEDH-1051070	NBN	0	0	0	0	0	0	0	0	0	0	0	0
TEDH-1051071	NBN	3226	3373	2543	3508	3998	3597	2466	1991	2359	2015	4051	3783
TEDH-1051067	NBN	5286	6029	4922	7281	9595	8267	11420	7414	7960	4519	10909	8689
TEDH-1051069	NBN	26267	28421	20310	31359	46682	39285	36715	31766	31436	23807	40874	37346
TEDH-1051159	NCAPD2	3926	4579	3910	5162	3834	2773	2554	1710	2978	1386	2680	3001
TEDH-1051161	NCAPD2	20082	22390	17870	24633	16008	12548	14263	11660	16628	10774	18491	15997
TEDH-1051162	NCAPD2	9137	10358	8853	10451	10459	7992	7608	5890	8768	6844	7984	8276
TEDH-1051163	NCAPD2	3483	3952	3257	4260	1308	1260	401	850	1441	990	2434	1637
TEDH-1051167	NCAPD3	4292	4919	4452	5143	1731	1855	2802	2276	2816	1483	2798	2276
TEDH-1051166	NCAPD3	13648	14819	11723	15369	7332	6505	4063	3887	5926	3857	7309	5558
TEDH-1051165	NCAPD3	5340	6052	5248	6428	6690	4781	6136	7062	4687	2914	5388	4689
TEDH-1051170	NCAPG	3895	4967	3971	4838	1466	1627	1277	1046	1890	1153	1124	1029
TEDH-1051171	NCAPG	13343	14611	11266	15565	14079	11174	10096	8902	9721	6698	10531	10750
TEDH-1051169	NCAPG	6760	7368	5587	8126	6569	6051	4835	5287	4499	2798	6152	6334
TEDH-1051175	NCAPG2	0	0	0	0	0	0	0	0	0	0	0	0
TEDH-1051177	NCAPG2	7320	8510	7442	8392	2849	2823	2749	2203	3161	1549	3125	2318
TEDH-1051176	NCAPG2	3382	3953	3875	4266	1493	913	786	711	1159	520	1096	1229
TEDH-1051178	NCAPG2	3438	3771	3455	3996	1201	1251	1576	1477	1576	727	1962	1264
TEDH-1051183	NCAPH	5098	6145	4727	6701	7144	5982	5285	4249	4761	2881	6454	4529
TEDH-1051179	NCAPH	17548	18093	14420	20523	15605	15925	12522	12845	16303	11461	21203	17182
TEDH-1051182	NCAPH	5441	5949	4886	6950	4526	5697	4227	4880	4242	2674	6390	4230
TEDH-1051184	NCAPH2	26808	28529	21088	32690	32642	28267	24993	23376	28219	19529	34560	29984
TEDH-1051187	NCAPH2	11554	13075	11374	13441	4331	4481	4320	3327	5013	3163	5759	5017
TEDH-1051188	NCAPH2	6081	7211	5653	7659	5023	4685	5314	4667	5058	3027	5468	3896
TEDH-1051391	NDNL2	9897	11502	11095	11930	6490	4850	5392	3576	6454	3001	5964	3855
TEDH-1051390	NDNL2	4828	5641	4311	5257	3818	3932	2759	1727	2873	1644	3687	2426
TEDH-1051388	NDNL2	3999	4473	3915	4817	2054	2060	1416	1615	3266	917	1771	1094
TEDH-1051389	NDNL2	7607	8600	6681	9370	6731	6838	6558	5580	8557	5009	6311	4478
TEDH-1051718	NEDD8	12983	15002	13002	16961	19652	14889	15061	11801	16833	11985	19932	17616
TEDH-1051719	NEDD8	5439	6269	5409	6856	4831	4185	6038	4994	6494	4684	5972	5802
TEDH-1051717	NEDD8	5155	5595	4627	6381	5985	4213	6097	5404	4142	2404	4589	5682
TEDH-1051716	NEDD8	4035	4417	3847	4847	3448	1841	2458	2396	4549	2506	4986	3109
TEDH-1051752	NEIL1	6561	7895	7050	8713	4929	4397	4531	3717	6546	5327	7391	7119
TEDH-1051751	NEIL1	5619	6779	5753	6944	8071	5001	5991	4452	4978	4412	6238	8133
TEDH-1051750	NEIL1	14182	17154	14648	17135	20212	19309	14739	15760	14744	10305	19092	15859
TEDH-1051754	NEIL1	9792	11149	8876	12202	12346	9097	7615	7134	12130	7920	15289	13137
TEDH-1051755	NEIL2	5756	6300	5559	7750	7169	6316	5398	4155	6775	5542	8255	7540
TEDH-1051756	NEIL2	6222	6934	6018	7320	3936	3784	4213	4237	6522	4694	9528	7998
TEDH-1051758	NEIL2	6133	7677	7332	7812	7763	6429	6729	5517	5857	3872	6138	7952
TEDH-1051759	NEIL2	8315	9694	7713	10218	8871	8248	7343	5930	8850	6237	10372	8869
TEDH-1051757	NEIL2	1333	1456	1246	1626	1180	1106	1496	974	1455	948	1378	1375
TEDH-1051764	NEIL3	3493	3822	3330	4280	6417	5135	5369	4939	3017	2023	5816	5254
TEDH-1051762	NEIL3	6877	7741	6251	8323	7218	6142	5787	5259	8459	6568	9084	9331
TEDH-1051763	NEIL3	3273	4052	3453	4425	5600	4275	3551	3792	3711	2907	4028	5096
TEDH-1051761	NEIL3	3491	4436	3740	4383	4368	3447	2380	2587	3955	2326	3937	3800
TEDH-1051765	NEK1	2111	2639	2389	2366	2376	2140	1810	1510	1609	816	2374	2467
TEDH-1051769	NEK1	11881	14367	11951	15866	16483	13452	11149	13931	13262	8752	14894	14456
TEDH-1051766	NEK1	2844	3299	2827	3488	4011	3015	2750	2754	3111	2974	4512	4352
TEDH-1051767	NEK1	16740	17972	13752	19791	32640	26701	26002	23131	21868	16914	25858	22161
TEDH-1051779	NEK11	3196	3888	3483	4244	6034	6122	2769	2741	3603	1513	5805	5129
TEDH-1051777	NEK11	5436	6045	5643	7036	5376	5624	6009	7023	5476	4377	7119	6223
TEDH-1051776	NEK11	29962	31987	24377	36190	38068	36024	32870	30949	34189	23361	44164	44843
TEDH-1051778	NEK11	7969	9081	7367	10427	12085	10730	10710	9278	11893	8576	11875	12620
TEDH-1051775	NEK11	6189	6988	6493	7975	8481	5114	6598	6875	6784	5241	9159	8833
TEDH-1051804	NEK6	6748	8287	7384	8540	8434	5769	6872	5784	6564	4339	7592	6413
TEDH-1051802	NEK6	4828	5803	5045	6348	5897	6209	5675	5426	6953	4959	5920	5906
TEDH-1051803	NEK6	7915	9516	8653	10033	8363	6769	7025	6556	8688	5855	6670	7831
TEDH-1051811	NEK8	8734	10152	8909	10579	9857	8877	7271	7634	7315	5095	11014	10394
TEDH-1051813	NEK8	2630	3119	2771	3207	3272	3536	3440	2921	3147	2762	2408	2380
TEDH-1051810	NEK8	0	0	0	0	0	0	0	0	0	0	0	0
TEDH-1051812	NEK8	4919	5395	4706	5879	7636	7184	6979	5854	6502	4346	7577	6315
TEDH-1051814	NEK8	5028	5813	5029	6078	6945	6247	5128	4474	6143	4359	5898	6395
TEDH-1051817	NEK9	8555	9809	8121	10679	12357	10854	9851	9822	9907	8716	14670	12758
TEDH-1051819	NEK9	7222	8723	7276	8798	7788	5006	7762	6358	7839	5041	7783	8745
TEDH-1051818	NEK9	2848	3306	2699	3675	3247	2371	1279	2234	2515	2644	3308	3747
TEDH-1051815	NEK9	11294	13557	11128	13559	12896	11344	9769	9851	11029	6967	12732	12417
TEDH-1051829	NELFB	6695	7994	7568	8851	6989	5706	6264	5322	6621	3472	7936	6209
TEDH-1051826	NELFB	4161	5108	4680	5409	3673	2306	3575	2302	4143	1541	4599	2770
TEDH-1051825	NELFB	7720	8652	7414	9591	14712	12271	13898	11773	8643	7518	10074	12045
TEDH-1051827	NELFB	6781	7400	5823	7472	2815	2576	2599	1880	3245	2252	3532	3003
TEDH-1051994	NFATC2IP	3898	4802	4313	4918	6026	4623	4876	4312	4016	2933	4987	3695
TEDH-1051996	NFATC2IP	3197	3930	3307	4407	2695	2159	2114	2350	2152	1610	3824	3654
TEDH-1051997	NFATC2IP	7810	8810	7024	9330	8896	7617	9110	6880	9115	6086	12054	8414
TEDH-1051998	NFATC2IP	11457	13446	11477	13745	10284	7278	7132	7526	11991	8195	13520	11133
TEDH-1051995	NFATC2IP	9107	10586	8538	10554	7433	8493	7893	9324	8759	5759	9804	9464
TEDH-1052019	NFE2L2	10239	12113	9618	13552	10915	8038	8739	6546	11186	8768	14524	12798
TEDH-1052021	NFE2L2	10235	11581	9228	12260	14833	11762	9386	9488	12992	9332	17774	15109
TEDH-1052091	NFRKB	3771	4356	3678	4495	4166	3345	2953	3021	3136	2739	4060	4230
TEDH-1052092	NFRKB	1605	1718	1273	2140	3558	1739	1412	2356	1464	634	1768	1956
TEDH-1052090	NFRKB	2533	3045	2605	3111	2739	1948	2239	2006	1957	1337	3095	2128
TEDH-1052169	NHEJ1	9064	10330	7989	11690	14327	13588	13764	9809	11900	8097	19641	17747
TEDH-1052172	NHEJ1	7493	8505	7343	10150	13752	11683	11231	9895	9404	6858	12987	12311
TEDH-1052170	NHEJ1	21261	23657	19077	26144	20771	18892	21081	17451	24100	14855	30563	24920
TEDH-1052205	NHP2	5956	6989	5880	7379	4340	3235	1690	2156	3620	2171	5019	3445
TEDH-1052203	NHP2	4246	4829	4109	5248	3563	2038	2973	3112	3208	1852	4552	2414
TEDH-1052206	NHP2	1952	2238	1885	2321	1212	765	165	460	935	596	941	1289
TEDH-1052204	NHP2	12197	12502	10673	12566	7241	5816	4666	4376	5341	4812	6225	9171
TEDH-1052315	NIPBL	9744	11147	8448	11424	7166	5966	5351	4009	5347	3992	5676	4895
TEDH-1052313	NIPBL	3138	3454	2766	3911	2612	2439	1868	1638	2138	1359	3365	3019
TEDH-1052312	NIPBL	4894	6328	4758	5832	6403	5697	5303	6024	4667	3315	6237	5493
TEDH-1052515	NLK	6791	8035	6629	8597	7535	5940	5846	6199	5715	3289	9991	7198
TEDH-1052517	NLK	10358	11931	9850	13215	12795	10770	10421	7419	10838	8733	12055	15092
TEDH-1052519	NLK	22357	24588	18450	27023	19256	16157	14151	14912	28669	17486	32386	33274
TEDH-1052883	NONO	5156	6272	5203	6131	5307	4089	4099	2991	4988	3307	5632	5859
TEDH-1052886	NONO	5836	6618	4990	7684	5930	4160	2825	2167	6592	4728	10295	8916
TEDH-1052884	NONO	4152	4692	3885	5176	6561	4483	3981	4849	4586	2372	6092	5981
TEDH-1052882	NONO	4145	5119	4568	5254	3566	2817	2181	2863	3721	2326	2815	4005
TEDH-1052887	NOP10	5402	5974	5396	6652	2826	2800	1963	2303	3214	2641	5760	5304
TEDH-1052889	NOP10	22065	24363	19698	26702	17481	12704	18726	12547	16633	9069	19466	13675
TEDH-1052890	NOP10	5724	6952	6221	7075	8039	6569	5427	4683	4970	3073	7744	5202
TEDH-1052888	NOP10	1456	1955	1381	1868	1143	1184	1034	986	1802	779	1895	611
TEDH-1052955	NOTCH1	11236	12734	9397	13834	16858	14282	12573	12641	15548	10852	18366	16922
TEDH-1052954	NOTCH1	7323	8443	7859	8854	9281	7742	8029	7125	7508	4500	9230	8057
TEDH-1052951	NOTCH1	0	0	0	0	0	0	0	0	0	0	0	0
TEDH-1052953	NOTCH1	0	0	0	0	0	0	0	0	0	0	0	0
TEDH-1052958	NOTCH2	0	0	0	0	0	0	0	0	0	0	0	0
TEDH-1052956	NOTCH2	18104	21070	17529	22688	24526	22550	18857	17546	19585	14155	26990	24285
TEDH-1052957	NOTCH2	1653	1824	1671	1794	1002	1034	1248	942	658	498	1380	1922
TEDH-1052967	NOTCH3	11603	12660	9935	14028	20289	16456	16619	17086	14383	10920	19069	17689
TEDH-1052968	NOTCH3	45563	52540	45300	58102	65560	58132	45357	48684	48846	34466	65527	61689
TEDH-1052969	NOTCH3	1963	2735	2535	2659	2221	1927	1283	1699	1878	1274	2174	2087
TEDH-1052966	NOTCH3	4871	6136	5170	6364	6066	6610	6716	5979	4768	3621	6689	6266
NOTCH4_2	NOTCH4	6358	7562	6304	8484	8518	6936	7285	7173	7486	5773	10675	9575
NOTCH4_3	NOTCH4	13246	14970	12672	16346	15174	11944	12753	12260	14032	10212	19155	16667
NOTCH4_1	NOTCH4	5372	6620	5683	6777	4864	4506	3958	3976	4973	3824	6708	5859
NOTCH4_5	NOTCH4	5282	5721	5199	6505	9866	7148	6964	6774	7144	4796	7941	7115
TEDH-1053197	NPM1	1974	2264	1933	2681	1890	1582	2280	1267	2456	1438	2384	2906
TEDH-1053198	NPM1	4231	5288	4439	5110	1152	865	1523	595	1501	802	2072	1587
TEDH-1053649	NSMCE1	8797	9444	7487	10031	8864	7072	5471	5367	7983	4163	10530	6188
TEDH-1053648	NSMCE1	3473	4202	3159	4386	5169	2906	3815	2872	4103	1550	5158	4796
TEDH-1053650	NSMCE1	17644	18638	14209	21071	21962	20829	18052	18163	20138	12529	22605	21429
TEDH-1053653	NSMCE2	8495	9766	8439	10871	9821	10641	7233	6326	6779	4693	8540	9078
TEDH-1053655	NSMCE2	1329	1739	1390	1748	1643	1302	543	518	1057	761	1448	844
TEDH-1053656	NSMCE2	0	0	0	0	0	0	0	0	0	0	0	0
TEDH-1053654	NSMCE2	8635	9976	7504	10731	8612	5784	6061	5610	9184	5233	8396	6925
TEDH-1053657	NSMCE4A	3599	3968	3413	4376	5974	4541	3627	2384	3786	2792	5617	5693
TEDH-1053658	NSMCE4A	3937	4779	4080	5162	4273	2683	4375	2598	3215	2002	3481	2577
TEDH-1053660	NSMCE4A	4177	5253	4355	4967	3388	1977	1924	1831	2247	1396	3025	2132
TEDH-1053659	NSMCE4A	993	1184	948	1188	830	1219	1048	1046	482	493	2123	1380
TEDH-1053781	NTHL1	6335	7363	6573	7985	6946	6467	4822	4516	7129	4059	8629	6388
TEDH-1053780	NTHL1	4995	5693	4689	5564	4019	3396	3502	4024	6375	4345	5531	5889
TEDH-1053777	NTHL1	5482	6641	5415	7037	5467	5803	4534	4797	5705	3745	8522	6809
TEDH-1053921	NUDT1	7076	8511	6827	8962	10927	7766	7325	6570	7390	5228	11877	8784
TEDH-1053920	NUDT1	6653	8387	7240	8520	7228	6834	5977	5955	7185	4687	6678	8331
TEDH-1053922	NUDT1	1757	1977	1615	2122	3373	2507	1895	2514	2438	1677	2232	2566
TEDH-1053962	NUDT16L1	8883	9419	8235	10943	9016	8195	7294	6044	9223	6482	11035	10878
TEDH-1053958	NUDT16L1	6785	8273	7128	8125	5423	4407	4590	3226	5179	4193	7049	6989
TEDH-1053959	NUDT16L1	1044	1247	1160	1444	627	610	272	423	519	459	1580	592
TEDH-1053961	NUDT16L1	4942	5722	4887	5640	4027	4413	3860	3072	3587	2247	4822	4394
TEDH-1053960	NUDT16L1	3895	4227	3950	4411	2277	2561	2489	2369	2946	3125	5028	4818
TEDH-1054404	OBFC1	14197	14534	11801	15522	7911	6491	5807	5129	6762	4735	12588	10426
TEDH-1054403	OBFC1	2613	3045	3156	3529	3595	2849	2066	1845	1505	1088	2449	3111
TEDH-1054402	OBFC1	8390	10268	8878	10379	10018	8747	6840	8404	7406	6925	9835	10321
TEDH-1054401	OBFC1	5715	6047	4716	6599	4509	4861	4524	3923	5528	4267	5824	4749
TEDH-1054567	OGG1	0	0	0	0	0	0	0	0	0	0	0	0
TEDH-1054569	OGG1	8841	9667	7510	9850	7334	6292	3324	3429	8585	4979	7108	8287
TEDH-1054570	OGG1	3414	3887	3443	4113	3316	3525	2244	2511	4267	2148	4944	3520
TEDH-1054566	OGG1	11721	13800	11779	14469	12437	10747	11486	7788	15333	10320	14809	14201
TEDH-1054785	OPRM1	0	0	0	0	0	0	0	0	0	0	0	0
TEDH-1054784	OPRM1	8025	8929	7273	9781	12036	9818	9105	8471	9200	6056	12182	10850
TEDH-1054787	OPRM1	1811	2159	1844	2486	3122	1835	2704	3047	2019	1416	3905	3336
TEDH-1054786	OPRM1	12425	14851	13082	16152	13323	12229	10640	9791	11747	8112	13934	14440
TEDH-1054788	OPRM1	6322	7612	5970	8169	8782	8378	7871	7895	6050	4040	8255	9581
TEDH-1054826	OR10A7	4801	5609	5173	6068	8202	5420	6712	7086	5410	3156	7656	6945
TEDH-1054825	OR10A7	8118	9370	7337	10177	11526	12519	12677	11194	10709	7666	11402	10893
TEDH-1054829	OR10AD1	6864	7851	6980	8309	9435	7669	10205	8498	7244	6263	10905	9939
TEDH-1054831	OR10AD1	4679	5959	4942	5784	6236	6175	5511	5324	4784	2834	7780	6920
TEDH-1054830	OR10AD1	4580	5595	5117	5816	2884	3276	2874	2444	3167	2238	3908	3790
TEDH-1054839	OR10G2	7066	8233	7347	8653	10990	8391	7648	7308	9430	5933	8666	10236
TEDH-1054841	OR10G2	6450	7033	5987	7836	11294	10282	9197	7142	6234	5116	9734	11090
TEDH-1054842	OR10G2	2509	2682	2273	2906	2859	2427	4011	2501	2774	1562	3657	4100
TEDH-1054883	OR10H3	4245	4937	3937	5168	5115	4043	4457	3390	4667	2873	6867	4847
TEDH-1054881	OR10H3	4121	4490	3844	4829	3419	2515	3061	2103	3779	3652	4662	4433
TEDH-1054882	OR10H3	9902	11035	9055	11860	14842	13805	11375	8821	13563	9766	15572	14567
TEDH-1054890	OR10H5	3795	4297	3715	4132	3868	3992	3083	4510	3281	2446	4287	4116
TEDH-1054889	OR10H5	6140	7431	6701	7600	5861	5237	3468	4162	4544	3273	7127	4157
TEDH-1054893	OR10H5	8883	10131	8463	10534	7621	6139	5980	6374	6823	5149	7791	7378
TEDH-1054926	OR10Q1	6677	7176	6582	8164	9608	8020	7241	6542	7355	5819	9500	8073
TEDH-1054928	OR10Q1	8790	9553	7431	10894	11537	9889	9575	9857	10326	6640	13091	15432
TEDH-1054924	OR10Q1	7584	8786	7316	9689	11762	10819	10856	10351	9859	7107	14191	12605
TEDH-1054930	OR10R2	4766	5242	4541	5592	5863	4536	3458	3503	5021	4297	5738	7642
TEDH-1054929	OR10R2	3198	3811	3245	3603	5304	4371	5114	4101	3312	2291	5305	4983
TEDH-1054931	OR10R2	9250	10704	8774	12662	14535	12561	9868	9708	12831	9336	15808	12586
TEDH-1054938	OR10S1	3918	4540	3996	5049	6969	5695	6423	4482	4316	4253	6607	7197
TEDH-1054934	OR10S1	9818	11116	9431	12244	12896	11755	9670	8513	12497	9890	12649	13252
TEDH-1054935	OR10S1	2481	3090	2603	3218	2763	1695	3081	2305	3326	1866	3547	3136
TEDH-1054940	OR10T2	3722	4468	3985	5026	5780	4701	3947	4434	3972	2858	5135	4398
TEDH-1054939	OR10T2	2096	2254	1815	2988	3937	2932	3092	2131	2763	1910	3530	3453
TEDH-1054942	OR10T2	9111	9463	7280	11169	15170	16455	11050	10721	11748	9130	14531	13259
TEDH-1054944	OR10V1	6730	8137	7149	8851	9145	6288	7164	7713	6081	4615	8140	9158
TEDH-1054945	OR10V1	4303	5259	4940	5551	4122	3690	3850	4466	4769	3053	5982	8111
TEDH-1054948	OR10V1	8857	10282	8286	11036	11731	9987	10564	9071	8547	6432	11131	11773
TEDH-1054959	OR10Z1	114	87	58	129	249	173	217	36	5	1	379	105
TEDH-1054962	OR10Z1	8821	9270	7856	10628	13460	11153	6829	8411	11345	9015	13183	13805
TEDH-1054960	OR10Z1	4459	4683	3847	5521	6433	5203	4232	4336	6078	4337	7256	6805
TEDH-1054971	OR11H1	5629	6237	4714	6682	3602	2159	2168	2039	4337	2696	4482	4830
TEDH-1054969	OR11H1	30778	34550	30788	36060	25546	20989	19170	15738	23162	17169	29547	26266
TEDH-1054972	OR11H1	3957	4247	3412	4904	4447	3722	3825	2895	3917	2530	4908	4228
TEDH-1054992	OR11H6	5798	6583	5624	7218	7862	6342	3655	4769	7646	5351	8728	7803
TEDH-1054991	OR11H6	0	0	0	0	0	0	0	0	0	0	0	0
TEDH-1054989	OR11H6	6033	7360	6461	7328	8101	7711	5763	5021	7119	3611	6715	7592
TEDH-1054999	OR13A1	1912	2368	2054	2447	2388	2029	2152	1838	2248	1221	2594	2690
TEDH-1055001	OR13A1	12218	13691	11200	15875	13607	17752	14703	13360	14203	10464	19700	22100
TEDH-1055002	OR13A1	8643	9343	7749	10332	10541	9297	7797	8313	9064	6410	10598	9642
TEDH-1055005	OR13C2	8970	10167	7449	11997	12581	14135	13312	12553	11543	7591	16394	14957
TEDH-1055004	OR13C2	5217	6045	4860	6288	4322	4683	3693	3436	6100	3985	5627	6637
TEDH-1055007	OR13C2	9659	11565	9596	11834	9178	7731	9215	9293	8688	5740	10670	13508
TEDH-1055014	OR13C4	6582	7274	5905	8103	10979	10117	8405	8466	7024	5455	11279	10982
TEDH-1055016	OR13C4	4330	4723	3482	5201	6984	7005	2657	4544	6495	3891	7435	7518
TEDH-1055018	OR13C4	8607	9722	7816	10741	13593	12617	9688	10308	9229	6639	10778	10809
TEDH-1055054	OR13J1	4639	5799	4906	5786	6167	5208	5314	4508	4537	3720	5788	5946
TEDH-1055058	OR13J1	1520	1956	1779	2158	1735	1708	2359	2149	1726	1768	2226	2264
TEDH-1055055	OR13J1	3525	3980	3130	4177	4206	3623	2805	2415	4540	3081	4797	4614
TEDH-1055080	OR1A2	3939	4168	3201	4421	4497	4873	5760	3740	5330	3245	5587	6055
TEDH-1055079	OR1A2	14377	15953	13195	17978	16974	14584	14179	11926	15397	9631	22542	17395
TEDH-1055081	OR1A2	6021	6632	5692	7354	10849	9188	10064	9009	7527	5104	10010	8977
TEDH-1055100	OR1D5	15680	18361	15272	19648	14081	12826	13658	13248	12737	8755	19307	17737
TEDH-1055103	OR1D5	10118	11909	9632	13477	10708	7672	6676	5122	12003	8472	14864	14267
TEDH-1055101	OR1D5	13032	14471	11727	15653	13374	12253	11177	11857	14750	8510	18147	15019
TEDH-1055108	OR1E1	9372	11379	9758	11668	10715	8031	9127	8141	9161	6759	10908	9724
TEDH-1055107	OR1E1	2741	3355	3136	3509	2661	2414	1783	2974	2219	1230	3134	1676
TEDH-1055105	OR1E1	0	0	0	0	0	0	0	0	0	0	0	0
TEDH-1055113	OR1E2	12254	14561	12550	15379	16049	12949	12537	11140	14346	9703	16716	13749
TEDH-1055112	OR1E2	12901	14248	11281	16551	22876	21575	20359	17531	17307	12979	25718	20001
TEDH-1055111	OR1E2	4342	5532	4342	5807	7179	5132	4066	4025	4601	4114	7054	4741
TEDH-1055115	OR1F1	6328	6879	5791	7442	8268	6978	6125	7542	6834	4639	7861	7371
TEDH-1055118	OR1F1	1833	1804	1811	2319	2319	2213	1817	2809	1958	1960	2443	1570
TEDH-1055114	OR1F1	2603	2958	2246	3232	3761	3162	3594	3210	3107	2601	3731	2754
TEDH-1055127	OR1I1	2118	2574	1928	2878	1875	2157	789	1077	3039	2395	2335	2216
TEDH-1055125	OR1I1	5781	6887	5207	7602	9019	7607	7896	6933	8102	5765	8832	7962
TEDH-1055126	OR1I1	1140	1503	1420	1777	1486	1558	2286	1679	1359	1165	1879	2673
TEDH-1055160	OR1L4	5488	5817	4386	6385	7867	7412	6434	6478	5996	4869	9037	9803
TEDH-1055159	OR1L4	18747	20811	16299	23674	31905	26069	30510	28575	23730	16724	35586	30296
TEDH-1055162	OR1L4	9083	10221	8567	12613	13615	10515	11666	10300	12124	7943	15271	12388
TEDH-1055166	OR1L6	6051	6715	5430	7561	8730	7037	6565	7027	6019	4086	8080	9690
TEDH-1055168	OR1L6	0	0	0	0	0	0	0	0	0	0	0	0
TEDH-1055165	OR1L6	4334	5324	4317	5909	5470	4822	5492	4658	3821	3770	5131	7247
TEDH-1055182	OR1N1	3052	3447	3140	3823	4450	3211	3921	3307	4502	3217	4153	3828
TEDH-1055179	OR1N1	9450	10280	8830	12369	14568	13768	13180	12118	12578	10116	16656	17921
TEDH-1055181	OR1N1	12528	14296	12604	15370	19293	17339	16576	16901	14647	9735	18756	18781
TEDH-1055271	OR2B11	3303	4053	3164	4620	5956	6206	7145	5400	3895	3317	5438	6942
TEDH-1055272	OR2B11	2098	2330	2047	2346	1920	1461	2361	2796	1733	911	2253	3372
TEDH-1055274	OR2B11	2426	3075	2540	3144	2576	1747	1633	1601	3152	1944	2602	2341
TEDH-1055309	OR2F2	2525	2856	2411	3334	4614	3764	3771	2702	3837	2457	3786	3010
TEDH-1055313	OR2F2	8062	9379	7423	10048	8563	6949	7759	6563	10047	9013	10494	10333
TEDH-1055312	OR2F2	8237	9599	6794	10664	9116	9655	9758	7438	11427	8745	12354	12505
TEDH-1055335	OR2L13	9229	10296	7979	11752	16035	13758	11892	11475	12186	9897	16180	14900
TEDH-1055337	OR2L13	0	0	0	0	0	0	0	0	0	0	0	0
TEDH-1055334	OR2L13	3958	4931	4115	5185	5550	4110	3539	3840	4246	3418	5031	5264
TEDH-1055341	OR2L2	3598	3998	3501	4635	4113	5228	4980	4953	5471	2784	5855	6439
TEDH-1055339	OR2L2	15168	16756	12772	19024	25679	22468	22759	18218	18731	15031	25137	25007
TEDH-1055340	OR2L2	3538	4548	3604	4996	5910	3309	2290	3019	4176	3162	3752	4149
TEDH-1055398	OR2T10	5236	6468	5820	6371	6425	5390	5097	3544	5014	3795	7305	7125
TEDH-1055397	OR2T10	7076	7629	6596	8081	8147	6873	7715	8310	7711	5405	8851	9786
TEDH-1055394	OR2T10	4819	5625	5261	6138	5827	5744	3761	5129	5051	3764	5945	5878
TEDH-1055419	OR2T29	1022	1275	1024	1252	994	1231	308	820	1011	849	1603	998
TEDH-1055422	OR2T29	5600	6318	5390	6850	8522	7747	5640	5070	5114	3982	8215	6574
TEDH-1055420	OR2T29	6858	7987	6421	8824	6123	6400	5882	5012	7674	5194	8403	6865
TEDH-1055442	OR2T35	32096	36693	29807	37666	25532	21232	18022	15753	19315	12979	25957	23994
TEDH-1055440	OR2T35	4386	5080	4455	5812	5948	5328	3884	4591	3344	1874	4179	4781
TEDH-1055439	OR2T35	24459	27030	20064	30762	22522	21336	19713	17454	27972	20515	36744	33628
TEDH-1055470	OR2V2	6738	7932	7343	8192	6685	4346	6717	5888	5553	4139	5106	5752
TEDH-1055473	OR2V2	12885	16068	13984	16226	16316	14040	13626	12082	12446	8124	15690	16052
TEDH-1055471	OR2V2	4319	5139	4640	5228	5913	5146	4195	4718	4509	4716	5500	4866
TEDH-1055522	OR4A47	6908	7905	6111	9079	10935	10333	9631	8518	9104	7447	10768	10140
TEDH-1055523	OR4A47	21925	24719	20031	25517	24376	20987	16121	16564	18390	17314	25753	29728
TEDH-1055521	OR4A47	927	1040	894	1064	1192	1412	809	1112	1547	874	981	1258
TEDH-1055525	OR4A5	4836	6166	5799	7031	7250	6615	5581	6255	5494	4478	8896	6035
TEDH-1055526	OR4A5	1233	1244	1055	1288	1248	1251	921	841	1155	1045	1168	1167
TEDH-1055528	OR4A5	8469	10420	8346	9623	9015	7399	8746	7331	7362	6209	9936	12159
TEDH-1055532	OR4B1	10492	11789	9615	14454	20287	19343	17530	16125	16109	11618	21585	19211
TEDH-1055530	OR4B1	11368	12416	10451	13960	18327	14470	15054	14638	12348	9967	17306	17895
TEDH-1055531	OR4B1	11432	12334	10298	13799	18553	15874	17927	13525	14012	10757	17510	14197
TEDH-1055535	OR4C11	0	0	0	0	0	0	0	0	0	0	0	0
TEDH-1055536	OR4C11	5797	6030	4764	6921	9787	8110	6733	6341	6679	5852	7968	8812
TEDH-1055537	OR4C11	4733	5651	4643	6716	9100	7619	4859	5190	5259	4652	7351	6531
TEDH-1055567	OR4C45	11475	12600	10601	14587	16006	16270	11587	9777	15649	10619	15422	17063
TEDH-1055565	OR4C45	3542	3853	3038	4287	5044	5190	4973	5200	4729	3106	5891	5949
TEDH-1055568	OR4C45	7223	8037	6531	9358	10977	7936	10440	7601	8268	5229	12517	12180
TEDH-1055573	OR4C46	2480	3054	2584	3095	3670	2188	1986	1914	2948	1739	2259	3455
TEDH-1055569	OR4C46	5863	7099	6273	7989	11132	9030	5559	5426	7700	7133	8367	8163
TEDH-1055572	OR4C46	2866	3427	2605	3918	5873	4618	4453	3914	3538	1798	4793	5008
TEDH-1055579	OR4D1	6634	7667	5953	8098	9336	8498	8184	7259	8360	6182	11101	10634
TEDH-1055580	OR4D1	12085	13571	10931	15046	16390	15656	18575	15644	14825	12020	17978	19504
TEDH-1055583	OR4D1	5269	6035	4885	5995	5836	4144	5359	4549	4732	4479	6170	5263
TEDH-1055602	OR4D5	0	0	0	0	0	0	0	0	0	0	0	0
TEDH-1055599	OR4D5	9174	10659	8541	11781	14953	13181	12859	10410	11660	8711	15630	15727
TEDH-1055601	OR4D5	7093	7781	6571	8398	11751	10827	8494	9091	10043	6360	10449	13244
TEDH-1055606	OR4D6	0	0	0	0	0	0	0	0	0	0	0	0
TEDH-1055604	OR4D6	13705	15107	12790	16900	21437	20226	17029	17196	17893	12197	22602	20571
TEDH-1055605	OR4D6	3549	3994	3492	4198	6205	6250	3956	3626	3632	2622	5918	5714
TEDH-1055620	OR4F15	5241	5858	4870	6482	8919	8014	6520	7460	6526	4866	7013	7780
TEDH-1055623	OR4F15	3988	4193	3692	4964	7012	5872	5227	4626	4648	2507	7307	6315
TEDH-1055622	OR4F15	13444	15082	11898	16861	20125	17791	15056	14800	16804	12147	25208	18785
TEDH-1055633	OR4F21	2336	2516	2080	3040	2027	1312	922	970	2347	1771	1962	2626
TEDH-1055632	OR4F21	6017	6889	5391	6891	5924	4316	3437	2595	4676	3337	4728	5205
TEDH-1055635	OR4F21	9893	11172	9612	12004	6592	5793	6266	4529	8622	5503	11517	9007
TEDH-1055651	OR4F6	3978	4471	3706	4691	6222	5463	5199	5296	4192	2695	4564	5262
TEDH-1055653	OR4F6	3659	4411	3721	4589	4590	5159	4658	3170	3228	2188	5203	4655
TEDH-1055652	OR4F6	6395	7547	6805	8275	8977	7419	8598	5805	7146	5968	9823	10250
TEDH-1055657	OR4K1	3534	3833	3102	4299	4367	3793	3967	4024	4616	3105	6586	6564
TEDH-1055659	OR4K1	10058	11011	8676	12786	14594	16255	14332	14132	11067	8739	13910	16033
TEDH-1055655	OR4K1	19053	20796	17157	23119	32945	27522	24219	24081	23602	18145	27441	24723
TEDH-1055666	OR4K14	11715	13414	10992	15410	18477	17139	15244	12185	14857	9002	18254	19764
TEDH-1055667	OR4K14	0	0	0	0	0	0	0	0	0	0	0	0
TEDH-1055669	OR4K14	14346	15475	12094	17551	24109	19154	20459	16916	15549	13136	23138	20241
TEDH-1055676	OR4K17	6284	6604	5282	7697	11310	9826	9363	9159	8473	6306	9314	10901
TEDH-1055679	OR4K17	12164	14254	11985	15117	20470	16439	15463	14425	13223	10002	16240	14459
TEDH-1055677	OR4K17	8487	9636	7567	10871	15796	10798	9640	10915	10909	9624	16046	14288
TEDH-1055692	OR4L1	8726	9590	8102	10906	15237	13300	13163	10858	11035	7699	15114	13408
TEDH-1055689	OR4L1	13801	16243	13509	18166	25121	24126	19021	17987	16204	12182	29653	22724
TEDH-1055691	OR4L1	3872	4644	3712	4993	6926	5987	4907	3885	4842	3246	6935	6778
TEDH-1055714	OR4N5	6318	6959	6029	6885	6600	5134	5886	5846	4370	3389	5794	6733
TEDH-1055715	OR4N5	0	0	0	0	0	0	0	0	0	0	0	0
TEDH-1055717	OR4N5	1490	1708	1383	1545	1539	1171	770	1078	1313	1474	1342	1230
TEDH-1055722	OR4P4	7797	8236	6385	9542	14141	12532	9920	10450	9493	8315	12204	14033
TEDH-1055721	OR4P4	7416	7363	5979	8523	7839	6360	4086	3913	9333	5857	11158	9889
TEDH-1055719	OR4P4	9679	11245	8851	12089	19415	17688	12641	13560	12867	10319	14064	15352
TEDH-1055771	OR51B4	6990	7910	6559	9521	13148	12197	9830	9309	10839	6849	13320	12044
TEDH-1055772	OR51B4	14493	16507	13378	18161	17431	16169	12449	12157	13938	11384	23744	20695
TEDH-1055769	OR51B4	6818	7588	6290	8554	9181	8197	8639	6676	8686	6760	10995	10695
TEDH-1055800	OR51F1	18249	21351	15706	24096	39746	32183	28962	27398	29104	21570	36038	34920
TEDH-1055801	OR51F1	9681	10604	8951	11659	10247	9895	8332	9063	9998	6993	11293	12258
TEDH-1055799	OR51F1	4681	6192	5542	6405	6005	6904	7182	5831	5188	3157	6701	5774
TEDH-1055816	OR51G2	3484	4173	3175	4466	5470	5372	4304	3508	6133	3961	5207	5874
TEDH-1055814	OR51G2	12135	14096	11921	14331	14590	11612	8440	10613	11807	10904	13738	14721
TEDH-1055817	OR51G2	5102	5910	5227	6076	7010	6287	3466	3902	5067	3933	6611	6518
TEDH-1055823	OR51I1	14337	16110	13689	18392	20468	19211	15832	16127	16998	12186	22403	20565
TEDH-1055819	OR51I1	8285	9427	7089	9904	12848	11523	10546	9672	9508	6205	13799	14368
TEDH-1055825	OR51I2	12549	14549	11661	16399	17213	16349	15100	11384	14447	10060	20801	18508
TEDH-1055827	OR51I2	6908	8289	7497	8681	7483	5951	4869	5299	5513	4594	7696	7972
TEDH-1055828	OR51I2	6492	7876	7664	8535	6655	6222	6972	6346	5990	4194	10243	8403
TEDH-1055834	OR51M1	2970	3451	2909	4020	4566	4046	3524	3072	2627	1582	3621	4054
TEDH-1055837	OR51M1	5253	6126	5272	7083	6923	7045	6053	5868	5983	3797	7849	6948
TEDH-1055836	OR51M1	9405	11246	10247	13197	15109	15095	11776	11682	12141	8045	16171	14983
TEDH-1055867	OR52A5	8140	9326	6925	10384	16532	15819	11171	11873	11137	8360	15553	15289
TEDH-1055866	OR52A5	6275	7170	6331	7927	8117	7917	7225	8063	6812	4810	9463	8925
TEDH-1055865	OR52A5	9627	10723	8529	12085	17172	15360	15856	14508	13607	9755	18740	17819
TEDH-1055872	OR52B2	15163	18275	14959	18683	19144	16532	15490	16078	14949	13125	17820	17931
TEDH-1055871	OR52B2	6407	7574	6224	8499	10396	9375	8175	7812	8688	5890	10270	9232
TEDH-1055873	OR52B2	14713	16584	12843	18118	21627	19893	15542	17229	19405	16126	28636	26426
TEDH-1055878	OR52B4	2927	3312	2781	3619	5609	4921	4079	3894	4760	2802	4915	4753
TEDH-1055875	OR52B4	0	0	0	0	0	0	0	0	0	0	0	0
TEDH-1055877	OR52B4	4182	5151	4519	5744	5820	5195	5331	4368	5176	3067	7785	6023
TEDH-1055882	OR52B6	2306	2911	2550	3177	3585	2666	2931	2330	3829	2922	2968	4046
TEDH-1055881	OR52B6	4955	6214	5564	6740	9485	6756	5519	4611	6788	3990	8294	6338
TEDH-1055879	OR52B6	8084	9011	7762	10002	9440	10856	9512	9684	10901	6333	10700	10600
TEDH-1055906	OR52H1	2993	3635	3022	3700	2573	3349	3238	1939	2299	1478	2429	2411
TEDH-1055909	OR52H1	6428	7050	6035	8387	10218	10524	9606	7883	8431	6187	10533	9093
TEDH-1055910	OR52H1	1223	1113	953	1138	416	337	367	566	234	960	232	2185
TEDH-1055914	OR52I1	2652	3059	2851	3299	2940	1591	1604	1396	2700	1498	4039	2238
TEDH-1055911	OR52I1	2821	2556	2569	2671	1336	904	827	1428	721	2262	1116	3451
TEDH-1055913	OR52I1	3706	4278	3226	4913	6900	5926	5337	4647	3967	3137	6930	5815
TEDH-1055930	OR52K1	1367	1839	1713	1935	2128	2956	2245	1716	1462	1089	1543	1618
TEDH-1055929	OR52K1	3160	3476	3214	3720	4407	3435	3057	2995	4069	2589	2945	3745
TEDH-1055928	OR52K1	9341	11215	9412	11375	12392	11774	11925	12714	9914	5528	13746	13210
TEDH-1055938	OR52L1	8484	9790	8084	10835	9774	9088	6965	5924	8653	7318	12304	10004
TEDH-1055937	OR52L1	16322	18645	15662	18987	21918	17979	15565	16490	15726	12069	19527	20434
TEDH-1055940	OR52L1	5761	7115	5833	7311	7710	5368	5553	4569	6708	4047	7737	8007
TEDH-1055941	OR52M1	3138	3640	3249	3906	3647	3399	3606	3909	3645	2600	4299	4333
TEDH-1055944	OR52M1	3564	4633	3701	5059	4598	4168	2999	2187	5498	2742	5687	5694
TEDH-1055942	OR52M1	3814	4293	3308	4722	5339	3740	3336	3755	4016	3859	5651	5843
TEDH-1055962	OR52N5	4761	5209	4149	6051	6370	5366	4995	5628	6298	4357	8219	8273
TEDH-1055963	OR52N5	8026	9026	6931	9829	12225	8799	7371	9027	8549	8196	11063	13610
TEDH-1055965	OR52N5	7225	8105	7323	8766	11050	12041	8470	7917	9390	5951	11587	11261
TEDH-1055967	OR52R1	4387	4687	4353	5287	4556	5677	6515	4537	4272	3106	5738	5414
TEDH-1055966	OR52R1	5310	6886	5922	6908	5444	4323	5068	5593	4257	3837	5621	5401
TEDH-1055970	OR52R1	1977	2078	2003	2290	2175	2743	1383	1257	2271	1886	2409	2360
TEDH-1055978	OR56A1	3617	4075	3671	4928	5050	4292	4072	4159	5350	3647	5369	5174
TEDH-1055976	OR56A1	1207	1631	1552	1863	1877	2010	1595	1360	1571	828	2314	1450
TEDH-1055977	OR56A1	27921	29363	23914	32873	38260	31003	28894	26326	33304	24146	41007	37004
TEDH-1055981	OR56A3	18426	21851	19126	22869	24792	19140	17534	17793	17490	12960	23059	23251
TEDH-1055983	OR56A3	3618	4517	4612	4656	3140	2196	2265	2434	4021	2038	4012	3992
TEDH-1055985	OR56A3	5869	6873	5356	7340	6115	5589	6010	4724	7416	5028	8591	7199
TEDH-1055999	OR56B1	2837	3364	2614	3698	5738	4552	3013	2495	3496	2407	5252	4182
TEDH-1055998	OR56B1	5565	6319	5778	6536	6759	6894	6302	5580	5875	4787	5621	7342
TEDH-1056000	OR56B1	2705	2939	2500	3133	2852	2663	2425	1983	2636	2367	3138	5093
TEDH-1056011	OR5A2	22436	25984	20957	28534	29513	27144	20987	22075	28073	19420	31694	31439
TEDH-1056014	OR5A2	5177	5939	5097	6177	5587	4263	5154	3537	3979	3463	5659	6352
TEDH-1056012	OR5A2	919	1322	1073	1110	743	824	1177	632	806	538	873	1478
TEDH-1056022	OR5AK2	5774	6285	5143	7422	6503	6136	5634	6516	6122	4931	7508	8634
TEDH-1056021	OR5AK2	3789	4420	3713	4535	4747	4302	4189	5226	3067	1943	4368	4029
TEDH-1056023	OR5AK2	2566	3094	2608	3401	4064	3061	3086	3859	3168	2098	4363	4049
TEDH-1056025	OR5AN1	6220	6724	5240	7587	7040	5559	4491	3601	5976	4936	9442	8809
TEDH-1056029	OR5AN1	7973	9428	8167	9908	8669	8323	8317	8553	8000	4392	9748	10769
TEDH-1056028	OR5AN1	5408	5963	5467	6801	8720	7912	7394	5282	7111	4334	10784	8727
TEDH-1056030	OR5AP2	7302	8026	6377	9170	11735	11616	10428	9278	10635	7914	11587	11707
TEDH-1056032	OR5AP2	9940	11016	8969	12549	15261	15891	15993	13981	14239	10187	16259	15860
TEDH-1056033	OR5AP2	13589	15372	13022	17727	22708	18408	21559	17784	16778	10769	19775	18355
TEDH-1056036	OR5AR1	4345	4705	3784	5122	7415	5816	5703	6548	4730	4194	6665	6528
TEDH-1056038	OR5AR1	9090	11007	10010	12170	9996	8110	8649	7345	10815	6589	12456	12388
TEDH-1056035	OR5AR1	6874	7712	6336	8465	14553	10778	10494	7891	8318	5642	12421	12032
TEDH-1056071	OR5B3	6526	8115	6290	8593	8371	6888	6786	7921	7868	6426	11181	8628
TEDH-1056072	OR5B3	7094	8597	6986	9294	12109	12122	10255	7641	11330	7253	11694	13312
TEDH-1056073	OR5B3	21990	24182	18129	27268	38887	32074	30410	31161	26755	21712	34742	34190
TEDH-1056104	OR5F1	7146	8054	6307	9110	13425	10275	11477	10602	11005	8583	9617	12907
TEDH-1056100	OR5F1	2280	2816	2388	3158	3981	3322	2037	2043	2455	1908	3357	2516
TEDH-1056103	OR5F1	822	1116	961	1234	1489	953	908	1242	1079	682	1243	862
TEDH-1056163	OR5L1	3854	4230	3523	4720	6242	4944	5794	5636	4462	3366	6084	7423
TEDH-1056160	OR5L1	12513	13351	10756	15678	22674	20607	15615	15389	16868	10389	22356	21884
TEDH-1056161	OR5L1	14464	17526	14770	17952	19953	16052	18036	14098	15858	11064	20145	18259
TEDH-1056168	OR5L2	3602	4317	3864	5099	6009	4880	4884	4867	4149	4037	7439	5565
TEDH-1056166	OR5L2	7497	8531	7292	9466	10131	9224	7443	6954	8086	6271	11493	10508
TEDH-1056165	OR5L2	10097	11138	8697	12436	15952	14190	11602	11944	12911	8419	15167	13178
TEDH-1056176	OR5M10	3308	3433	2691	3763	6164	4784	5086	5293	4668	3215	4343	5802
TEDH-1056179	OR5M10	0	0	0	0	0	0	0	0	0	0	0	0
TEDH-1056177	OR5M10	8036	8746	7491	9387	10886	11284	9395	10316	10095	8173	11207	10433
TEDH-1056195	OR5M9	3299	3923	3187	4482	4657	4889	3921	4772	4412	3389	5368	5494
TEDH-1056197	OR5M9	7020	8529	6435	8992	10602	10659	7643	8808	7885	5930	11358	13002
TEDH-1056198	OR5M9	6192	7203	6244	7613	10153	9100	9664	8744	8550	6670	8070	8280
TEDH-1056211	OR5R1	9437	9929	8322	11233	13466	13019	14150	11537	10615	8830	14255	13747
TEDH-1056212	OR5R1	7983	8775	7468	9508	11176	9593	6153	7057	7940	5340	12169	11275
TEDH-1056214	OR5R1	1263	1402	1117	1470	2133	1563	1105	1840	1029	1283	1733	3157
TEDH-1056219	OR5T1	4107	4884	3622	5575	4693	6388	5257	3988	4368	4103	7454	7354
TEDH-1056215	OR5T1	2953	3198	2803	3480	2734	2507	1447	1908	2922	2375	2955	2401
TEDH-1056216	OR5T1	5348	6072	4690	7139	10103	9258	7096	5285	8164	5060	10117	8579
TEDH-1056242	OR6B1	3503	4474	3797	4597	4714	3884	4397	3799	3956	3039	5279	4836
TEDH-1056241	OR6B1	13487	16314	13944	17348	16824	14109	12388	12582	14301	10370	17681	17213
TEDH-1056244	OR6B1	14277	17318	13940	19201	21461	22032	21278	18801	20025	14663	24865	23983
TEDH-1056248	OR6B2	1568	1737	1519	1996	1329	1203	1318	1178	1351	1090	1134	1748
TEDH-1056245	OR6B2	9139	10796	9382	12300	9956	7704	6362	5322	10143	6537	13851	10692
TEDH-1056249	OR6B2	5523	6482	5054	6839	7480	5576	5497	6341	6764	4697	9463	8574
TEDH-1056270	OR6C4	3186	3723	3427	4002	3783	4637	3744	3827	3750	1975	4071	4014
TEDH-1056274	OR6C4	10717	11628	10444	12852	16631	14698	14543	12251	11668	9344	15980	14007
TEDH-1056271	OR6C4	6831	8133	7009	8643	11955	9121	8121	8868	7188	5757	7743	7948
TEDH-1056275	OR6C6	2693	3017	2298	3457	3420	3697	4491	3757	3181	2444	3998	3747
TEDH-1056277	OR6C6	1765	1920	1873	2156	2990	3119	2231	2388	2594	2640	2522	2926
TEDH-1056278	OR6C6	3278	4016	3476	4526	3266	2713	2253	2433	3536	1956	3034	4216
TEDH-1056285	OR6C68	6315	6945	5320	7545	9416	7623	8720	7576	7832	4940	9285	9752
TEDH-1056289	OR6C68	6813	7746	6604	8586	8596	8162	8578	7802	7137	5664	9198	9921
TEDH-1056298	OR6C74	2740	3140	2718	3507	3323	2907	3382	2463	2717	2060	3436	2806
TEDH-1056295	OR6C74	6955	7700	5705	8183	14868	11213	9400	10582	8172	6492	9614	11348
TEDH-1056299	OR6C74	1490	1698	1489	1580	1250	911	1455	868	1558	1550	1150	1288
TEDH-1056316	OR6K2	1041	1528	1470	1570	1153	985	505	790	1022	496	1564	1987
TEDH-1056317	OR6K2	1626	1919	1792	2252	2718	2013	2196	1902	1751	960	3472	2815
TEDH-1056318	OR6K2	8562	9957	7651	11673	14180	12395	11929	11476	12908	9996	15550	13923
TEDH-1056320	OR6K3	4188	5046	4299	5553	6462	5397	4624	3281	4874	3733	7044	6458
TEDH-1056322	OR6K3	15213	15859	11973	16951	15748	11603	12850	13629	17097	13243	17700	18556
TEDH-1056323	OR6K3	5456	6017	4754	6352	8741	7446	6844	6693	6239	4504	7706	9156
TEDH-1056325	OR6K6	4716	5367	4403	5661	7638	5879	4924	5523	5479	4190	6117	5194
TEDH-1056327	OR6K6	8286	9455	7754	11244	15547	11708	11620	11776	9979	6698	14537	15945
TEDH-1056329	OR6K6	16721	19944	17042	21360	19489	17667	16189	16775	17707	13707	22906	22598
TEDH-1056344	OR6N2	10234	10986	8661	12510	17602	14702	16035	14707	15623	10530	18815	18311
TEDH-1056341	OR6N2	0	0	0	0	0	0	0	0	0	0	0	0
TEDH-1056340	OR6N2	7488	8778	7081	9278	9768	8524	7118	8946	7761	5741	9776	12338
TEDH-1056369	OR6V1	12368	13908	11287	16118	18247	14344	14301	13812	16070	12113	20347	17514
TEDH-1056366	OR6V1	12840	14394	11331	16785	21486	17695	20008	15417	17928	12324	26497	21849
TEDH-1056368	OR6V1	2699	2920	2319	3017	2172	2433	3835	3658	2901	1885	2919	3282
TEDH-1056370	OR6X1	12329	13475	10208	15295	16421	14272	11525	11592	15863	12972	20627	18610
TEDH-1056373	OR6X1	6190	7146	5650	8192	10646	7764	7853	7593	9172	6264	11591	11035
TEDH-1056374	OR6X1	4119	4376	3749	4937	5966	6350	4388	5129	5082	3121	5701	5648
TEDH-1056390	OR7A5	8835	9854	7980	11017	15661	13278	15217	11926	13044	10018	13972	14904
TEDH-1056393	OR7A5	4290	4492	3625	5149	3163	3016	4317	2950	4177	2667	5381	5902
TEDH-1056392	OR7A5	10131	10735	9415	12154	8993	8096	9031	6077	11038	7314	12483	10215
TEDH-1056411	OR7D4	3434	4195	3314	4457	3908	4371	3171	3210	3538	3133	5538	4546
TEDH-1056414	OR7D4	2524	2943	2295	3114	4686	2743	2436	2181	3404	1857	4117	3160
TEDH-1056410	OR7D4	5418	5957	4995	6379	4879	5263	3297	3825	5080	4420	5925	6232
TEDH-1056433	OR7G3	16664	19275	15471	22059	29054	25928	23627	19840	21963	14414	27973	26230
TEDH-1056434	OR7G3	4764	5451	4068	6026	8394	6802	8825	5632	6649	4404	8033	7175
TEDH-1056431	OR7G3	1778	2071	1705	2439	2267	1675	1363	1848	2916	2058	2479	2726
TEDH-1056451	OR8B3	5063	5646	4723	6315	6221	5248	5735	4175	5857	4614	9439	7480
TEDH-1056453	OR8B3	5252	6138	4632	6242	4975	6564	3974	5989	6726	6043	7945	9421
TEDH-1056452	OR8B3	7969	8794	7029	9868	13389	13597	9700	11678	10604	7404	13569	14211
TEDH-1056463	OR8B8	11766	13881	12094	13445	12061	9109	6654	8700	8731	9205	10370	16296
TEDH-1056460	OR8B8	2502	3194	3168	3254	3126	2230	3610	2881	1724	1313	4414	4054
TEDH-1056462	OR8B8	8578	10004	8822	10272	13261	10151	8562	7014	9864	6469	11678	9473
TEDH-1056472	OR8D2	5363	6181	4911	6336	7516	6523	4042	6705	5128	3710	7104	6616
TEDH-1056473	OR8D2	9538	10747	8494	12789	20896	16825	12843	11828	12102	10249	15190	15652
TEDH-1056471	OR8D2	3405	4127	3573	4456	5903	4961	3130	4019	4886	3967	5108	5880
TEDH-1056484	OR8G1	10494	11411	9287	12740	15147	11147	10588	11417	12612	9929	17419	15711
TEDH-1056480	OR8G1	4564	5405	4714	6180	8226	7493	4840	4635	5386	4870	5734	6426
TEDH-1056481	OR8G1	5125	6158	5260	6358	3806	3443	2609	2695	4097	3866	8012	6378
TEDH-1056487	OR8G2	5563	6393	4997	7452	5896	5228	7556	5384	5141	3917	9016	8629
TEDH-1056488	OR8G2	9438	11236	9679	11419	10603	10633	8074	8138	9558	8642	13257	14174
TEDH-1056485	OR8G2	3305	4204	3970	3980	3078	2444	2668	3054	3106	2125	2090	2508
TEDH-1056494	OR8G5	4536	5257	4431	6295	8983	7225	7828	6426	4788	3993	8310	8422
TEDH-1056491	OR8G5	4066	4937	4247	5876	6983	4703	7632	6184	6654	4667	9524	6070
TEDH-1056493	OR8G5	5944	7006	5495	7629	7376	6102	6243	4723	6797	3974	9381	9927
TEDH-1056520	OR8J3	5472	5971	4729	5986	7034	6544	4999	4507	7025	4949	5278	5682
TEDH-1056522	OR8J3	3741	4430	3945	4733	3713	3555	2575	2362	3586	2912	3193	2700
TEDH-1056523	OR8J3	4071	5531	5094	5703	5983	4401	5118	4116	3932	2194	6647	5548
TEDH-1056534	OR8K3	9749	11000	8784	12188	14642	13844	13734	12803	13564	9737	15000	14572
TEDH-1056532	OR8K3	2381	3248	2576	3208	4227	3955	3655	4060	2283	1856	3639	4509
TEDH-1056533	OR8K3	9240	10198	8062	11657	16998	14584	15495	12795	13170	9556	18270	18204
TEDH-1056547	OR8U1	1637	2147	2004	1995	2195	1852	1824	1283	2339	2120	2041	1355
TEDH-1056545	OR8U1	278	426	421	420	613	288	443	428	22	128	290	556
TEDH-1056548	OR8U1	4202	4833	3847	5319	8849	6675	5702	4688	4448	2860	7476	6607
TEDH-1056566	OR9G1	1188	1488	1284	1514	1569	1602	1576	1874	1213	1066	939	1634
TEDH-1056569	OR9G1	6066	6819	5731	7249	7959	7716	6524	6644	5145	2783	7218	7075
TEDH-1056567	OR9G1	1651	1927	2123	2438	1582	1620	922	1314	1246	1170	1087	1438
TEDH-1056580	OR9I1	27206	31865	26571	35536	43737	39732	34396	32089	30430	22386	43541	40666
TEDH-1056582	OR9I1	0	0	0	0	0	0	0	0	0	0	0	0
TEDH-1056584	OR9I1	5656	6942	6198	7435	7258	5584	3221	4969	4057	3657	5494	5173
TEDH-1056629	ORC2	2410	3019	2568	3088	1153	1147	1492	1156	1330	973	1463	880
TEDH-1056627	ORC2	5536	6823	5362	7797	9453	7387	8991	7116	8629	5686	10897	9038
TEDH-1056625	ORC2	0	0	0	0	0	0	0	0	0	0	0	0
TEDH-1056626	ORC2	10106	11677	10146	11870	6941	6740	6700	6381	5993	4133	6925	5918
TEDH-1056881	OTUB1	4523	5215	4424	5335	4649	4625	3014	2760	5135	3125	6262	5724
TEDH-1056879	OTUB1	3243	3973	3510	3883	3324	2514	2731	1853	2407	1868	3513	2433
TEDH-1056883	OTUB1	3070	3443	2835	3691	2888	2117	1185	1483	2140	1143	4214	2332
TEDH-1056887	OTUB2	0	0	0	0	0	0	0	0	0	0	0	0
TEDH-1056885	OTUB2	8411	9571	7728	9801	11920	12505	8584	9842	10777	8213	9918	12039
TEDH-1056884	OTUB2	8557	10190	9007	10611	14027	12986	10061	10616	8756	6506	13274	14591
TEDH-1056924	OTUD7B	3922	4290	3702	4525	4624	4391	4502	3838	3903	2909	4566	4066
TEDH-1056928	OTUD7B	6124	7357	6875	7768	6805	5024	5782	3755	5838	4724	7197	8134
TEDH-1056925	OTUD7B	8321	9940	8207	11258	10484	8081	7550	6481	11266	9150	11616	13081
TEDH-1057354	PAGR1	13545	15674	11965	16865	15553	13639	13963	14341	17705	14444	19070	17774
TEDH-1057357	PAGR1	1744	1953	1689	2062	2445	1947	1224	1678	2263	1988	1247	1344
TEDH-1057356	PAGR1	15940	18785	15769	20849	17440	18602	14315	12742	22293	15105	22178	22868
TEDH-1057353	PAGR1	14167	16631	13491	17573	16994	17527	14506	12018	14880	12136	21418	19449
TEDH-1057384	PAK1	16151	18404	14222	20641	21178	18255	18100	15042	20135	16503	22991	21673
TEDH-1057385	PAK1	2523	2522	3849	3845	2572	2388	1712	2188	3776	1900	3515	3114
TEDH-1057383	PAK1	4115	4953	4468	5304	4757	5262	6100	5071	5261	3136	5974	5581
TEDH-1057422	PALB2	9221	10974	9888	11752	5861	4641	4536	4042	9314	5826	11216	6907
TEDH-1057420	PALB2	5484	5926	4701	6886	6483	4701	5620	5257	7744	4522	6813	7252
TEDH-1057419	PALB2	5815	6908	6270	7396	6445	5452	6663	4612	6702	4256	6319	6889
TEDH-1057537	PAPD7	7467	8418	6837	8786	6437	5847	7385	5121	6794	4549	8982	7170
TEDH-1057538	PAPD7	11985	13507	10943	15713	16223	13643	15255	14804	15841	12264	17582	15511
TEDH-1057541	PAPD7	0	0	0	0	0	0	0	0	0	0	0	0
TEDH-1057539	PAPD7	10395	12306	10242	12940	17972	15927	14745	11703	13864	7422	15240	14497
TEDH-1057540	PAPD7	2379	2732	2709	2922	2232	1874	2657	1882	1906	969	2147	2946
TEDH-1057648	PARG	0	0	0	0	0	0	0	0	0	0	0	0
TEDH-1057647	PARG	7884	9083	7398	9498	14047	11777	11429	10635	8770	6171	10912	12336
TEDH-1057649	PARG	5737	6931	6000	7597	4793	5041	4655	3497	5165	3465	7225	6815
TEDH-1057650	PARG	6948	7863	6819	8315	8373	6398	7613	6527	6697	4845	9065	8874
TEDH-1057652	PARK2	6961	8356	6073	9169	13446	10244	10886	10279	7908	5285	12525	13853
TEDH-1057654	PARK2	8214	9713	7819	10631	12011	12674	12396	11184	9106	7959	13122	14893
TEDH-1057651	PARK2	12476	14360	11979	15772	14701	13323	16365	13861	13836	9187	17701	18950
TEDH-1057656	PARK7	9297	11642	9776	12767	16173	14230	11877	9027	10875	7595	14915	15395
TEDH-1057658	PARK7	6914	7784	6862	8166	6908	6018	5722	5706	8141	5401	8860	9398
TEDH-1057657	PARK7	4505	4830	4229	5530	4535	4272	3740	3190	5447	3530	6127	7706
TEDH-1057680	PARP1	5715	5801	4713	6231	5730	4677	3326	3671	4424	4395	6825	6085
TEDH-1057679	PARP1	5670	6426	5647	6965	7610	7187	5979	5481	6692	4166	7281	6884
TEDH-1057678	PARP1	21147	23475	20735	25735	12627	10478	10648	8153	16772	13108	17265	16720
TEDH-1057677	PARP1	2478	2916	2671	3079	2316	1891	2473	1804	3020	2256	3013	1954
TEDH-1057698	PARP14	4772	5565	5349	5824	3455	3216	4830	2931	4254	2405	4995	4571
TEDH-1057697	PARP14	3187	3678	3068	4346	5211	4792	6478	4475	4527	2859	5622	4462
TEDH-1057702	PARP15	9809	11053	9269	11619	13578	10750	10810	9333	11040	9698	13789	15433
TEDH-1057705	PARP15	1331	1494	1404	1764	2412	2123	1036	1276	1552	1323	2455	1859
TEDH-1057703	PARP15	7300	8953	7462	9440	13356	11717	12370	8615	8073	5819	11138	11525
TEDH-1057701	PARP15	22279	24739	18291	27802	26283	25734	24116	22058	26444	22210	34811	34816
TEDH-1057714	PARP2	7603	8934	7782	9890	9043	7355	7364	4900	7602	4963	11749	10700
TEDH-1057712	PARP2	6099	6956	6205	7569	7812	7000	7136	6556	7000	4910	6659	8742
TEDH-1057711	PARP2	10710	12030	9483	13407	12677	12369	9970	9603	11800	7666	15326	15142
TEDH-1057713	PARP2	3257	3558	3015	3804	5324	4999	4313	3020	4761	3354	5344	4158
TEDH-1057715	PARP2	9395	10746	8140	12142	14065	11265	9730	9615	12153	9620	15196	14042
TEDH-1057720	PARP3	6199	7402	6080	7858	6573	6315	6167	4949	6071	4464	8811	7158
TEDH-1057718	PARP3	2992	3649	2989	3747	3065	2565	2361	2243	2667	1953	4512	3544
TEDH-1057719	PARP3	4136	5249	4713	5212	3224	2880	2859	1750	3155	2183	3736	4362
TEDH-1057716	PARP3	1403	1669	1567	2035	1679	2200	1208	1233	2879	1802	2727	1886
TEDH-1057723	PARP4	3326	3689	3411	3709	3467	2806	3718	3463	3347	2481	4365	4251
TEDH-1057722	PARP4	9174	10460	8840	11074	14672	13716	10551	9400	11425	9089	12262	14679
TEDH-1057739	PARP9	8000	8489	7535	9882	7805	5843	6120	4938	6946	4936	11728	10199
TEDH-1057737	PARP9	14731	16937	13723	18265	21776	20648	18363	17381	16814	11977	19815	21529
TEDH-1057738	PARP9	8482	9699	8269	11042	11707	10869	8527	7311	10548	6987	12978	10693
TEDH-1057740	PARP9	3320	3793	3293	4312	3278	2492	3221	3967	4119	2696	4129	4462
TEDH-1057745	PARPBP	2191	2619	2219	2625	4084	4454	1790	2211	2853	1594	2659	3727
TEDH-1057743	PARPBP	12830	13605	10741	17050	22833	21926	23629	19277	20575	13907	27404	25516
TEDH-1057866	PAXIP1	2137	2351	2070	2523	2797	2503	3870	2224	2293	1844	2904	3069
TEDH-1057867	PAXIP1	1032	1471	1347	1485	529	733	666	491	1053	481	1566	1018
TEDH-1057891	PBRM1	3222	3886	3378	4079	4249	2776	3581	2836	2637	2013	4125	3747
TEDH-1057894	PBRM1	5505	6003	5119	6297	6876	5396	4673	5677	4733	3516	8160	7188
TEDH-1057893	PBRM1	6344	7000	5421	7988	8308	7658	6531	6376	7135	4969	8034	8985
TEDH-1057890	PBRM1	1696	2119	1447	2025	2919	2974	1937	1882	1905	2263	3283	2264
TEDH-1057892	PBRM1	12020	13284	12030	14023	16606	11777	11477	10927	10423	8441	13313	11712
TEDH-1058276	PCID2	6846	7703	6332	7708	3720	2962	4727	3383	3242	1447	4374	3638
TEDH-1058279	PCID2	3444	4034	3747	4402	4602	3667	3263	3566	3469	2612	3806	5805
TEDH-1058277	PCID2	8629	10252	8641	10635	8296	5611	7454	5872	7949	4102	7303	6743
TEDH-1058280	PCID2	15396	17253	14547	17507	17277	12351	13422	11104	13199	7774	14541	14943
TEDH-1058278	PCID2	11832	13915	11733	15413	13476	10096	10554	9433	12229	8098	15172	12391
TEDH-1058323	PCNA	6457	7771	6324	7180	4273	3846	2891	3645	3945	1998	5203	3727
TEDH-1058324	PCNA	2466	3046	2273	3263	3556	2605	2141	1653	2475	1623	3203	3504
TEDH-1058325	PCNA	8070	8705	7559	9835	6563	4183	5205	4558	6463	4636	8046	7264
TEDH-1058841	PDS5A	6107	7609	6414	7903	4169	2313	3139	2054	6120	4490	5871	3399
TEDH-1058845	PDS5A	0	0	0	0	0	0	0	0	0	0	0	0
TEDH-1058843	PDS5A	3204	4032	3466	4334	3926	3419	3449	2535	2680	2142	4750	3900
TEDH-1058842	PDS5A	16716	19073	14946	20424	19748	15147	13334	12474	20336	17765	22062	22479
TEDH-1058850	PDS5B	5184	6177	5711	6255	5650	3926	3245	3367	4797	3247	6333	6725
TEDH-1058847	PDS5B	4148	4866	4485	4936	3256	2837	3130	2688	3673	2878	3624	4060
TEDH-1058848	PDS5B	6037	7139	5758	8102	5673	5020	5718	4699	6162	4736	9083	6396
TEDH-1058846	PDS5B	3769	3911	3203	4416	4430	3231	2592	3727	4681	3005	5264	4727
TEDH-1059030	PER1	11264	13487	11911	13935	8007	9753	7164	6988	8914	7205	14608	14289
TEDH-1059027	PER1	1307	1508	1180	2032	1593	1027	1165	1190	1728	1533	3218	2122
TEDH-1059026	PER1	5641	6227	5674	6807	10751	7874	6523	6420	6455	6455	5816	9689
TEDH-1059031	PER2	5482	6285	5526	6540	6857	5417	3912	4095	4868	4799	6424	6615
TEDH-1059033	PER2	11089	12472	9778	13671	12060	12035	9191	11012	13682	10716	15248	13949
TEDH-1059034	PER2	1093	1324	1110	1562	2190	1225	1821	1066	1150	821	2153	2185
TEDH-1059032	PER2	8027	9286	7674	9605	7477	7968	6009	6616	9763	7357	10608	11567
TEDH-1059039	PER3	7478	8527	6928	9172	11888	11971	11975	10897	10449	6654	12329	11317
TEDH-1059038	PER3	7394	8067	6157	8917	10303	8787	9189	9032	9500	5565	9981	10959
TEDH-1059040	PER3	5158	5888	5134	6709	6117	5200	4499	4704	6318	4421	7735	8767
TEDH-1059036	PER3	5335	6361	5388	6446	6159	5227	4882	5189	4671	4105	6645	8034
TEDH-1059310	PGBD5	6130	6992	5536	7730	7486	8032	9323	8088	8921	6799	12111	11321
TEDH-1059307	PGBD5	988	1271	1055	1246	395	671	1342	479	1408	718	1057	1207
TEDH-1059308	PGBD5	7446	8939	7676	9576	9876	7063	8264	7866	7691	7996	9317	12138
[truncated: 1,371 more rows]
