# Supplementary material for: Parallel CRISPR-Cas9 screens clarify impacts of p53 on screen performance
Source: eLife. 2020 May 22;9:e55325. doi: 10.7554/eLife.55325 (PMC7244323; doi:10.7554/eLife.55325)
Supplement: Supplementary file 5. — A TSV that maps the screen names used in this publication to the identity of the original performers of the screen. [file elife-55325-supp5.txt]

Label
LTRI/MDACC	Unpublished screen (Hart/MD Anderson and Durocher/Lunenfeld labs)
Haapaniemi (2018)	Haapaniemi et al, 2018 (PMID: 29892067)
Hart (2015)	Hart et al, 2015 (PMID: 26627737 )
MSKCC	Unpublished screen (Jallepalli lab, Sloan Kettering Institute)
Noordermeer	Noordermeer et al, 2019 (PMID: 30022168)
This paper	This paper
UBC	Unpublished screen (Hieter lab, University of British Columbia)
